# Supplementary material for: Genome response to tissue plasminogen activator in experimental ischemic stroke
Source: BMC Genomics. 2010 Apr 21;11:254. doi: 10.1186/1471-2164-11-254 (PMC2875237; doi:10.1186/1471-2164-11-254)
Supplement: Additional file 1 — List of genes regulated by tPA in rat ischemic stroke. The 929 gene probes differentially regulated by tPA in rats with ischemic stroke (p ≤ 0.05, fold change ≥ |1.2|. [file 1471-2164-11-254-S1.XLS]

## Sheet: AF-1.  tPA ANOVA Model Genes
Additional File 1. 929 probes significantly regulated by tPA in rats with ischemic stroke (3-way ANOVA, p≤0.05, fold change ≥|1.5|)
Gene Symbol	Gene Title	Affy ID	p-value	Fold-Change
Abcb10	ATP-binding cassette, sub-family B (MDR/TAP), member 10	1382963_at	0.0129312	-1.59728
Abcb6	ATP-binding cassette, sub-family B (MDR/TAP), member 6	1368159_at	0.0048786	-1.62558
Abcc4	ATP-binding cassette, sub-family C (CFTR/MRP), member 4	1379402_at	0.0473651	1.24551
Abcg1	ATP-binding cassette, sub-family G (WHITE), member 1	1368103_at	0.0196209	1.2314
Abhd5	abhydrolase domain containing 5	1379854_at	0.0139114	-1.42305
Abtb1	ankyrin repeat and BTB (POZ) domain containing 1	1389493_at	0.0171115	-1.22815
Acp6	acid phosphatase 6, lysophosphatidic	1373732_at	0.047102	1.20433
Acss1	acyl-CoA synthetase short-chain family member 1	1372162_at	0.00621072	1.27861
Acss2	acyl-CoA synthetase short-chain family member 2	1375944_at	0.0465332	-1.40698
Acvr1	activin A receptor, type I	1379217_at	0.0399863	1.24794
Adck5	aarF domain containing kinase 5	1375506_at	0.0276775	-1.23188
Adcy4	adenylate cyclase 4	1368370_at	0.0434502	-1.33689
Adcy6	adenylate cyclase 6	1367644_at	0.029143	1.34307
Add2	adducin 2 (beta)	1368603_at	0.0393793	-1.29897
Adfp	Adipose differentiation related protein	1382680_at	0.0159684	-1.27823
Adfp	adipose differentiation related protein	1390383_at	0.0323153	-1.24927
Agl	amylo-1,6-glucosidase, 4-alpha-glucanotransferase	1372736_at	0.0414358	1.30162
Agpat3	1-acylglycerol-3-phosphate O-acyltransferase 3	1382227_at	0.00194321	1.37565
Agrn	agrin	1370307_at	0.021805	-1.54546
Ak3	Adenylate kinase 3	1383733_at	0.00808739	1.21678
Akap1	A kinase (PRKA) anchor protein 1	1383358_at	0.0055553	1.27555
Akap12	A kinase (PRKA) anchor protein 12	1368869_at	0.00873315	-1.76013
Alad	aminolevulinate, delta-, dehydratase	1367720_at	0.00457484	-1.66657
Alox5ap	arachidonate 5-lipoxygenase activating protein	1369672_at	0.0428236	-1.29002
Alpl	alkaline phosphatase, liver/bone/kidney	1368139_s_at	0.017224	-1.34338
Amigo1	adhesion molecule with Ig like domain 1	1383499_at	0.0101353	1.33064
Anapc1	anaphase promoting complex subunit 1	1373744_at	0.044922	1.25466
Angptl4	angiopoietin-like 4	1388924_at	0.0420671	-1.31586
Ank1	ankyrin 1, erythrocytic	1395046_at	0.0121697	-1.64468
Ankhd1-Eif4ebp3	Ankhd1-Eif4ebp3 fusion transcript	1394041_at	0.0146566	1.20162
Ankrd11	ankyrin repeat domain 11	1381809_at	0.0130583	1.23992
Anxa1	annexin A1	1367614_at	0.0159463	-1.29824
Anxa7	annexin A7	1368143_at	0.0236147	-1.25281
Ap2a2	adaptor-related protein complex 2, alpha 2 subunit	1369982_at	0.0392168	-1.26002
Apeh	N-acylaminoacyl-peptide hydrolase	1398815_at	0.00524129	-1.38892
Aplf	aprataxin and PNKP like factor	1373994_at	0.0104473	1.24656
Aqp1	aquaporin 1	1369625_at	0.0467998	-1.21421
Aqp1	aquaporin 1	1387651_at	0.0495711	-1.43053
Arf5	ADP-ribosylation factor 5	1367748_at	0.046358	-1.37532
Arid5a	AT rich interactive domain 5A (Mrf1 like)	1379311_at	0.00483101	-1.38788
Arl2	ADP-ribosylation factor-like 2	1368166_at	0.0241905	-1.28488
Arpp-19	cyclic AMP phosphoprotein	1387077_at	0.0241603	-1.26572
Asb1	ankyrin repeat and SOCS box-containing 1	1381002_at	0.0315988	-1.32438
Asb1	ankyrin repeat and SOCS box-containing 1	1395310_at	0.036321	-1.54158
Asna1	arsA arsenite transporter, ATP-binding, homolog 1 (bacterial)	1372142_at	0.0216266	-1.29829
Asns	asparagine synthetase	1387925_at	0.0107697	-1.5607
Atf4	activating transcription factor 4 (tax-responsive enhancer element B67)	1367624_at	0.0021531	-1.28409
Atg4d	ATG4 autophagy related 4 homolog D (S. cerevisiae)	1385512_at	0.0202246	-1.42535
Atp5e	ATP synthase, H+ transporting, mitochondrial F1 complex, epsilon subunit	1370284_at	0.0136438	-1.21223
Atp5i	ATP synthase, H+ transporting, mitochondrial F0 complex, subunit E	1387019_at	0.0111539	-1.25022
Atp5l	ATP synthase, H+ transporting, mitochondrial F0 complex, subunit G	1371335_at	0.00162829	-1.48012
Atp6v0a1	ATPase, H+ transporting, lysosomal V0 subunit A1	1387045_at	0.0412124	-1.27465
Atp6v0b	ATPase, H+ transporting, lysosomal 21kDa, V0 subunit b	1398930_at	0.000387151	-1.24833
Atp6v1e1	ATPase, H+ transporting, lysosomal V1 subunit E1	1371564_at	0.0173504	-1.33287
Atp6v1g1	ATPase, H transporting, lysosomal V1 subunit G1	1398905_at	0.00118163	-1.33326
Atpaf1	ATP synthase mitochondrial F1 complex assembly factor 1	1373729_at	0.0300181	1.24616
Atpif1	ATPase inhibitory factor 1	1369588_a_at	0.00299084	-1.3893
Atrx	alpha thalassemia/mental retardation syndrome X-linked (RAD54 homolog, S. cerevi	1393798_at	0.00724808	1.29722
B4galt1	UDP-Gal:betaGlcNAc beta 1,4- galactosyltransferase, polypeptide 1	1371073_at	0.0380521	1.2344
Bach1	BTB and CNC homology 1, basic leucine zipper transcription factor 1	1377699_at	0.0154393	-1.7072
Bat4	HLA-B associated transcript 4	1372956_at	0.00508467	-1.21173
Bcl11b	B-cell CLL/lymphoma 11B (zinc finger protein)	1384944_at	0.0197042	1.25472
Bcl11b	B-cell CLL/lymphoma 11B (zinc finger protein)	1391948_at	0.0222886	1.45228
Bcl2l13	BCL2-like 13 (apoptosis facilitator)	1372279_at	0.0227159	-1.42334
Bcs1l	BCS1-like (yeast)	1374886_at	0.0275318	1.3933
Bet1l	blocked early in transport 1 homolog (S. cerevisiae) like	1387448_at	0.0111515	-1.20664
Bik	BCL2-interacting killer (apoptosis-inducing)	1387249_at	0.0472836	-1.21746
Birc5	baculoviral IAP repeat-containing 5	1368799_at	0.0127414	-1.72483
Bles03	basophilic leukemia expressed protein BLES03	1372588_at	0.00573909	-1.28724
Blvrb	biliverdin reductase B (flavin reductase (NADPH))	1392539_at	0.00765722	-1.3303
Bola3	bolA homolog 3 (E. coli)	1388976_at	0.0129286	-1.39284
Bphl	biphenyl hydrolase-like (serine hydrolase)	1388617_at	0.00610868	1.27767
Bpnt1	3'(2'), 5'-bisphosphate nucleotidase 1	1398317_at	0.0270442	1.21071
Btbd3	BTB (POZ) domain containing 3	1381974_at	0.0100819	1.26221
Btg3	B-cell translocation gene 3	1368072_at	0.0488044	-1.3362
Bub1	budding uninhibited by benzimidazoles 1 homolog (S. cerevisiae)	1385086_at	0.0353522	-1.63472
Cage1	cancer antigen 1	1385391_at	0.0343538	1.38111
Calm3	calmodulin 3	1368101_at	0.0103573	-1.51913
Camk4	calcium/calmodulin-dependent protein kinase IV	1369752_a_at	0.0173938	1.34798
Car4	carbonic anhydrase 4	1368437_at	0.0325913	-1.31899
Carhsp1	calcium regulated heat stable protein 1	1371536_at	0.00829303	-1.44078
Carhsp1	calcium regulated heat stable protein 1	1388659_at	0.00994171	-1.22664
Cars	cysteinyl-tRNA synthetase	1376754_at	0.0398195	1.22668
Cbr4	carbonyl reductase 4	1375529_at	0.0237118	-1.24031
Cbx2	chromobox homolog 2 (Pc class homolog, Drosophila)	1374978_at	0.026537	1.25058
Ccdc104	coiled-coil domain containing 104	1394424_at	0.0312668	-1.52112
Ccdc77	coiled-coil domain containing 77	1390284_at	0.000447201	1.45674
Ccdc95	coiled-coil domain containing 95	1397806_at	0.00925262	-1.29806
Cd247	Cd247 molecule	1370621_at	0.029292	1.22251
Cd3eap	CD3E antigen, epsilon polypeptide-associated protein	1376866_at	0.00870243	1.20039
Cd5	Cd5 molecule	1369025_at	0.0432817	1.24094
Cd52	CD52 antigen	1368338_at	0.0154273	-1.22497
Cd63	Cd63 molecule	1367709_at	0.0404247	-1.27987
Cd99l2	CD99 molecule-like 2	1368528_at	0.0193942	1.29857
Cdc34	cell division cycle 34 homolog (S. cerevisiae)	1388286_a_at	0.0111033	-1.41863
Cdca3	cell division cycle associated 3	1374449_at	0.0060275	-1.72953
Cdca8	cell division cycle associated 8	1371928_at	0.0385789	-1.44682
Cdkn1a	cyclin-dependent kinase inhibitor 1A (p21, Cip1)	1388674_at	0.0120869	-1.6643
Cdkn2c	cyclin-dependent kinase inhibitor 2C (p18, inhibits CDK4)	1370054_at	0.0461924	-1.5096
Cdkn3	cyclin-dependent kinase inhibitor 3	1372685_at	0.00124154	-2.02746
Ceacam1 /// Ceacam10	carcinoembryonic antigen-related cell adhesion molecule 1 (biliary glycoprotein)	1370371_a_at	0.00322233	-1.35704
Cenpb	centromere protein B	1372883_at	0.0459172	-1.38811
Cenpj	centromere protein J	1379538_at	0.0323655	1.26397
Cenpk	centromere protein K	1382419_at	0.0203148	-1.90209
Cenpn	centromere protein N	1393451_at	0.00769323	-1.32298
Cenpt	centromere protein T	1375937_a_at	0.0111155	-2.06694
Cep350	centrosomal protein 350kDa	1385824_at	0.0310015	1.39889
Cep68	centrosomal protein 68kDa	1383738_at	0.0226846	1.21951
Cfd	complement factor D (adipsin)	1388602_at	0.0155567	-1.46806
Cfdp1	Craniofacial development protein 1	1395825_at	0.039338	1.20469
Chac2	ChaC, cation transport regulator homolog 2 (E. coli)	1389682_at	0.0288335	-1.58245
Chaf1a	chromatin assembly factor 1, subunit A (p150)	1373489_at	0.0319581	-1.22484
Chchd1	coiled-coil-helix-coiled-coil-helix domain containing 1	1389126_at	0.0167927	-1.21322
Chchd2	coiled-coil-helix-coiled-coil-helix domain containing 2	1371312_at	0.0216638	-1.27571
Chfr	checkpoint with forkhead and ring finger domains	1393293_at	0.00997018	-1.62239
Chmp2a /// Ube2m	chromatin modifying protein 2A /// ubiquitin-conjugating enzyme E2M (UBC12 homol	1388559_at	0.0166193	-1.39418
Chp /// RGD1565588	calcium binding protein p22 /// similar to calcium binding protein P22	1387388_at	0.00504627	-1.78518
Cir	CBF1 interacting corepressor	1374408_at	0.0496259	-1.31948
Clcf1	cardiotrophin-like cytokine factor 1	1385827_at	0.0031003	1.26675
Clcn6	Chloride channel 6	1389392_at	0.0135092	1.23344
Clec7a	C-type lectin domain family 7, member a	1382692_at	0.0425657	-1.2145
Cnga1	cyclic nucleotide gated channel alpha 1	1370013_at	0.0151387	1.28513
Col15a1	collagen, type XV, alpha 1	1379345_at	0.0157359	-1.60841
Cox15	COX15 homolog, cytochrome c oxidase assembly protein (yeast)	1397902_at	0.00152042	1.24819
Cox4i1	cytochrome c oxidase subunit IV isoform 1	1367607_at	0.00806797	-1.22871
Cox7b	cytochrome c oxidase subunit VIIb	1371387_at	0.00145255	-1.45179
Cpne8	copine VIII	1391830_at	0.0238178	-1.51192
Creg1	cellular repressor of E1A-stimulated genes 1	1375428_at	0.0231445	-1.40303
Creg1	cellular repressor of E1A-stimulated genes 1	1381968_at	0.0234756	-1.21228
Crispld2	cysteine-rich secretory protein LCCL domain containing 2	1387922_at	0.0420205	-1.58329
Crls1	cardiolipin synthase 1	1379525_at	0.00581755	1.23219
Csnk1d	casein kinase 1, delta	1370527_a_at	0.0482843	-1.32386
Csrnp2	cysteine-serine-rich nuclear protein 2	1384162_at	0.00316593	1.21117
Csrp1	cysteine and glycine-rich protein 1	1370057_at	0.00667146	-1.28081
Cstb	cystatin B (stefin B)	1370226_at	0.00423087	-1.27556
Ctsd	cathepsin D	1367651_at	0.0436348	-1.30198
Cyba	cytochrome b-245, alpha polypeptide	1370219_at	0.00291693	-1.24896
Dbr1	debranching enzyme homolog 1 (S. cerevisiae)	1393701_at	0.0178954	1.22334
Dctd	dCMP deaminase	1378180_at	0.00813703	1.24238
Ddx28	DEAD (Asp-Glu-Ala-Asp) box polypeptide 28	1384377_at	0.0434365	-1.26756
Ddx60	DEAD (Asp-Glu-Ala-Asp) box polypeptide 60	1381556_at	0.0137746	1.31597
Degs2	degenerative spermatocyte homolog 2, lipid desaturase (Drosophila)	1383855_at	0.0491568	-1.33827
Derl1	Der1-like domain family, member 1	1389615_at	0.0233472	-1.26569
Dgat2	diacylglycerol O-acyltransferase homolog 2 (mouse)	1371615_at	0.0204656	-1.56015
Dgat2	diacylglycerol O-acyltransferase homolog 2 (mouse)	1391045_at	0.0339651	-1.54563
Dgcr14	DiGeorge syndrome critical region gene 14	1378787_a_at	0.0308773	-1.20156
Dlst	dihydrolipoamide S-succinyltransferase (E2 component of 2-oxo-glutarate complex)	1370879_at	0.027489	-1.31478
Dnajb1	DnaJ (Hsp40) homolog, subfamily B, member 1	1383302_at	0.0301054	-1.39149
Dnajb12	DnaJ (Hsp40) homolog, subfamily B, member 12	1389487_at	0.0187387	-1.34208
Dnajc4	DnaJ (Hsp40) homolog, subfamily C, member 4	1372428_at	0.0159536	-1.22557
Dnmbp	dynamin binding protein	1372650_at	0.0291893	-1.32597
Dok3	docking protein 3	1383630_at	0.0185424	-1.22788
Drg1	developmentally regulated GTP binding protein 1	1391602_at	0.0361698	1.21415
Dsn1	DSN1, MIND kinetochore complex component, homolog (S. cerevisiae)	1383323_at	0.0234725	1.25874
Dtnbp1	distrobrevin binding protein 1	1397473_at	0.0153012	1.20412
Dusp18	dual specificity phosphatase 18	1396275_at	0.0147292	-1.26697
Dynll2	dynein light chain LC8-type 2	1372612_at	0.0317101	1.21576
Dyrk3	dual-specificity tyrosine-(Y)-phosphorylation regulated kinase 3	1383853_at	0.0252484	-1.52502
Ears2	glutamyl-tRNA synthetase 2 mitochondrial (putative)	1395503_at	1.19294e-05	1.36824
Ebpl	emopamil binding protein-like	1391462_at	0.0419562	1.25399
Eef1g	Eukaryotic translation elongation factor 1 gamma	1394744_at	0.0348936	1.20858
Eif2a	eukaryotic translation initiation factor 2A	1383011_at	0.00991244	1.22949
Eif4ebp1	eukaryotic translation initiation factor 4E binding protein 1	1386888_at	0.00869542	-1.29852
Ell2	elongation factor RNA polymerase II 2	1389680_at	0.0395187	-1.39202
Elmod3	ELMO/CED-12 domain containing 3	1377562_at	0.0214619	1.37254
Ensa	endosulfine alpha	1369702_at	0.00274456	-1.27136
Ensa	endosulfine alpha	1389912_at	0.00391594	-1.30537
Entpd6	ectonucleoside triphosphate diphosphohydrolase 6	1368315_at	0.0109221	1.34834
Epb4.2	erythrocyte protein band 4.2	1382618_at	0.003503	-1.43056
Epb4.9	erythrocyte protein band 4.9	1388998_at	0.00624976	-1.98009
Eraf	erythroid associated factor	1389160_at	0.00901824	-1.37937
Erp29	endoplasmic reticulum protein 29	1387031_at	0.0353027	-1.21909
Ets1	v-ets erythroblastosis virus E26 oncogene homolog 1 (avian)	1368851_at	0.0406439	1.21995
Exoc3	exocyst complex component 3	1389624_s_at	0.0245884	-1.30838
Exosc2	exosome component 2	1379348_at	0.0266685	1.27914
Fam101a	family with sequence similarity 101, member A	1385555_at	0.0185972	1.38159
Fam104a	family with sequence similarity 104, member A	1375416_at	0.0112773	-1.42001
Fam105a	family with sequence similarity 105, member A	1384507_at	0.049404	1.20624
Fam132a	family with sequence similarity 132, member A	1392200_a_at	0.0196319	-1.22748
Fam132a	Family with sequence similarity 132, member A	1386194_at	0.0290631	-1.30486
Fam160b1	family with sequence similarity 160, member B1	1374052_at	0.0252527	-1.2039
Fam20c	family with sequence similarity 20, member C	1389695_at	0.0229088	-1.48611
Fbxo7	F-box protein 7	1399133_at	0.0389881	-1.26904
Fcgr2b	Fc fragment of IgG, low affinity IIb, receptor (CD32)	1371079_at	0.00970426	-1.24341
Fdps	farnesyl diphosphate synthase (farnesyl pyrophosphate synthetase, dimethylallylt	1367667_at	0.0260497	-1.22686
Fetub	fetuin B	1387082_at	0.00756682	-1.60489
Fgd2	FYVE, RhoGEF and PH domain containing 2	1394678_at	0.0477045	-1.25239
Fhl2	four and a half LIM domains 2	1371951_at	0.0428724	1.23318
Fis1	fission 1 (mitochondrial outer membrane) homolog (S. cerevisiae)	1371594_at	0.0127762	-1.30894
Fkbp14	FK506 binding protein 14	1372525_at	0.00681794	1.3767
Fkbpl	FK506 binding protein-like	1390995_at	0.0166359	-1.39579
Fmo5	flavin containing monooxygenase 5	1383248_at	0.00358158	-1.45275
Fn3k	fructosamine 3 kinase	1383654_a_at	0.0121669	-1.65467
Fndc3b	fibronectin type III domain containing 3B	1373206_at	0.00951175	-1.3835
Foxk2	forkhead box K2	1381076_at	0.00789847	1.21317
Fxn	frataxin	1376580_at	0.00471306	-1.47676
Fyn	FYN oncogene related to SRC, FGR, YES	1373683_at	0.00247627	1.22744
Fzr1	fizzy/cell division cycle 20 related 1 (Drosophila)	1382435_at	0.0345267	-1.30205
Galnt10	UDP-N-acetyl-alpha-D-galactosamine:polypeptide N-acetylgalactosaminyltransferase	1387290_at	0.0372928	-1.49646
Gata1	GATA binding protein 1	1368510_at	0.0128819	-1.3342
Gch1	GTP cyclohydrolase 1	1387221_at	0.027533	-1.48876
Gclc	glutamate-cysteine ligase, catalytic subunit	1372523_at	0.0255042	1.21937
Gclm	glutamate cysteine ligase, modifier subunit	1370030_at	0.0328486	-1.26831
Gfi1b	growth factor independent 1B transcription repressor	1382901_at	0.0195856	-1.9258
Ggt5	gamma-glutamyltransferase 5	1396208_at	0.00668288	-1.38781
Ghrhr	growth hormone releasing hormone receptor	1370730_a_at	0.00933941	-1.43695
Gimap4	GTPase, IMAP family member 4	1377286_at	0.0194168	1.22805
Glrx2	glutaredoxin 2	1373675_at	0.0128716	-1.24706
Glrx5	glutaredoxin 5	1389286_at	0.0422752	-1.257
Glt25d1	glycosyltransferase 25 domain containing 1	1385187_at	0.00173617	-1.46244
Glt25d1	glycosyltransferase 25 domain containing 1	1399148_s_at	0.0117848	-1.58913
Gltp	glycolipid transfer protein	1388480_at	0.0305656	-1.20329
Got1	glutamic-oxaloacetic transaminase 1, soluble (aspartate aminotransferase 1)	1368272_at	0.000935321	1.2273
Gpr176	G protein-coupled receptor 176	1388243_at	0.0172581	1.2143
Gpr4	G protein-coupled receptor 4	1390571_at	0.0385202	-1.84593
Gpx4	glutathione peroxidase 4	1386871_at	0.00432259	-1.46662
Grap2	GRB2-related adaptor protein 2	1391896_at	0.0121542	-1.51646
Gria3	glutamate receptor, ionotrophic, AMPA 3	1376892_at	0.0360911	1.32738
Grina	glutamate receptor, ionotropic, N-methyl D-aspartate-associated protein 1 (gluta	1372724_at	0.0408724	-1.21256
H2afj	H2A histone family, member J	1374293_at	0.00103143	-1.33936
Hap1	huntingtin-associated protein 1	1369358_a_at	0.00162189	1.24215
Hars2l	histidyl-tRNA synthetase 2-like	1373721_at	0.0212696	1.21836
Hbe1	hemoglobin, epsilon 1	1388270_at	0.00694897	-1.6724
Hcca2	HCCA2 protein	1389614_at	0.0377548	-1.41542
Hcfc1r1	host cell factor C1 regulator 1 (XPO1-dependent)	1371510_at	0.0314049	-1.21981
Hdc	histidine decarboxylase	1370491_a_at	0.0195375	1.7472
Hebp1	heme binding protein 1	1372004_at	0.0106274	-1.47029
Hemgn	hemogen	1387756_s_at	0.039669	-1.21616
Herc2	hect domain and RLD 2	1390648_at	0.000539922	1.25035
Hint1	histidine triad nucleotide binding protein 1	1398932_at	0.0112807	-1.26753
Hist1h2bc /// Hist1h2bh /// Hist1h2bm /// LOC680312 /// LOC682558 /// LOC684797	histone cluster 1, H2bc /// histone cluster 1, H2bh /// histone cluster 1, H2bm	1391301_at	0.0115966	-1.35105
Hist1h2bc /// Hist1h2bh /// LOC682558 /// LOC684797	histone cluster 1, H2bc /// histone cluster 1, H2bh /// similar to Histone H2B 2	1390021_at	0.0251516	-1.38229
Hist1h4b	histone cluster 1, H4b	1374600_at	0.00201313	-1.66238
Hist2h2aa3 /// LOC682560 /// LOC690131	histone cluster 2, H2aa3 /// similar to H2A histone family, member O /// similar	1371959_at	0.0132378	-1.35056
Hist3h2a	histone cluster 3, H2a	1371765_at	0.0240567	-1.40743
Hist3h2ba	histone cluster 3, H2ba	1392512_at	0.000582066	-1.677
Hmbs	hydroxymethylbilane synthase	1386983_at	0.0120039	-1.5016
Hs2st1	heparan sulfate 2-O-sulfotransferase 1	1382101_at	0.0257624	1.27073
Hscb	HscB iron-sulfur cluster co-chaperone homolog (E. coli)	1382051_at	0.0223614	-1.34443
Hsd3b7	hydroxy-delta-5-steroid dehydrogenase, 3 beta- and steroid delta-isomerase 7	1370433_at	0.040834	-1.3931
Id1	inhibitor of DNA binding 1	1387028_a_at	0.0293384	-1.37548
IgG-2a /// Igha_mapped /// LOC678701	gamma-2a immunoglobulin heavy chain /// immunoglobulin heavy chain (alpha polype	1371262_at	0.00512719	-1.57196
Il13ra1	interleukin 13 receptor, alpha 1	1370728_at	0.00484653	-1.39536
Il1r2	interleukin 1 receptor, type II	1387180_at	0.0115748	-1.6272
Il22ra2	interleukin 22 receptor, alpha 2	1391612_at	0.0260716	-1.46213
Il27ra	interleukin 27 receptor, alpha	1382652_at	0.0373255	1.22475
Il6st	interleukin 6 signal transducer	1370957_at	0.0241048	1.34945
Il7r	Interleukin 7 receptor	1386052_at	0.00228893	1.35072
Il8rb	interleukin 8 receptor, beta	1369697_at	0.0440058	-1.37428
Impact	imprinted and ancient	1395339_at	0.000181828	1.28907
Impact	imprinted and ancient	1372193_at	0.0137248	1.2238
Isca1	iron-sulfur cluster assembly 1 homolog (S. cerevisiae)	1388613_at	0.0214972	-1.223
Iscu	iron-sulfur cluster scaffold homolog (E. coli)	1367467_at	0.0137417	-1.26249
Isg20	interferon stimulated exonuclease 20	1390507_at	0.0115837	-1.60252
Itgb1bp2	integrin beta 1 binding protein 2	1388961_at	0.0377675	-1.20674
Jag1	jagged 1	1368725_at	0.0382548	-1.32841
Jmjd1c	jumonji domain containing 1C	1388169_at	0.0114539	-1.20238
Jsrp1	junctional sarcoplasmic reticulum protein 1	1375055_at	0.0185178	-1.59333
Katnal1	katanin p60 subunit A-like 1	1394433_at	0.0330806	-1.20842
Kbtbd3	kelch repeat and BTB (POZ) domain containing 3	1396082_at	0.0393786	1.21942
Kel	Kell blood group, metallo-endopeptidase	1398720_at	0.0225757	-1.61537
Kif20a	kinesin family member 20A	1373722_at	0.00462579	1.27342
Kif5b	kinesin family member 5B	1378096_at	0.00922208	1.30013
Klf1	Kruppel-like factor 1 (erythroid)	1382033_at	0.0149741	-1.40972
Klf3	Kruppel-like factor 3 (basic)	1393150_at	0.0179311	-1.26753
Klf5	Kruppel-like factor 5	1385961_at	0.0185387	-1.49238
Klhdc5	kelch domain containing 5	1379194_at	0.0237719	-1.65912
Lactb2	Lactamase, beta 2	1390851_at	0.0369588	1.23284
Larp7	La ribonucleoprotein domain family, member 7	1384256_at	0.000425394	1.26819
Lix1l	Lix1 homolog (mouse)-like	1392070_at	0.00521496	1.21696
Lmna	lamin A	1368055_a_at	0.00649654	-1.76076
Lmo4	LIM domain only 4	1373374_at	0.0148789	1.25112
LOC292282 /// Use1	similar to USE1-like protein (Hematopoietic stem/progenitor cells protein MDS032	1388542_at	0.0028971	-1.32921
LOC294446	similar to Myristoylated alanine-rich C-kinase substrate (MARCKS) (ACAMP-81)	1373432_at	0.0292034	-1.21056
LOC294446 /// LOC681252 /// Marcks	similar to Myristoylated alanine-rich C-kinase substrate (MARCKS) (ACAMP-81) ///	1370948_a_at	0.0378183	-1.2724
LOC296637	similar to HLA-B associated transcript-2 isoform a	1399155_at	0.0446621	1.20125
LOC300191	similar to RIKEN cDNA 4930570C03	1373613_at	0.0224195	-1.32007
LOC300191	similar to RIKEN cDNA 4930570C03	1374087_at	0.0488939	-1.29577
LOC304558	similar to TPR repeat-containing protein KIAA1043	1383215_at	0.0144867	1.27364
LOC304558	similar to TPR repeat-containing protein KIAA1043	1383948_at	0.014999	1.3251
LOC314655	similar to a disintegrin-like and metalloprotease (reprolysin type) with thrombo	1395527_at	0.0154388	1.28629
LOC360997	similar to ATP-binding cassette, sub-family G (WHITE), member 3	1379717_at	0.0141078	1.20339
LOC363500 /// Ubxd4	similar to UBX domain containing 4 /// UBX domain containing 4	1382067_at	0.0409466	-1.59107
LOC498029	similar to RIKEN cDNA A730011L01 gene	1397350_at	0.0208109	-1.28961
LOC498222	similar to specifically androgen-regulated protein	1374434_at	0.0199875	-1.74292
LOC499120	hypothetical protein LOC499120	1381065_at	0.043525	1.20433
LOC500591	similar to calmodulin-binding transcription activator 1	1391030_at	0.00399188	1.41951
LOC652956	p55 protein	1389963_at	0.030114	-1.20905
LOC678769	similar to Cysteine protease ATG4A (Autophagy-related protein 4 homolog A) (Auto	1399115_at	0.0138572	-1.20372
LOC679811	Similar to RIKEN cDNA D930015E06	1391388_at	0.0487345	-1.37489
LOC680687	Hypothetical protein LOC680687	1377133_at	0.0114734	-1.26143
LOC680687	hypothetical protein LOC680687	1395636_at	0.0451781	-1.24235
LOC681825	similar to Prefoldin subunit 3 (Von Hippel-Lindau-binding protein 1) (VHL-bindin	1397604_at	0.0020508	-1.41747
LOC681884	similar to CG14483-PA	1377809_at	0.00372083	-1.40079
LOC681884	similar to CG14483-PA	1373671_at	0.0178667	-1.28709
LOC682772	hypothetical protein LOC682772	1392272_at	0.0140986	-1.55706
LOC683034	hypothetical protein LOC683034	1375906_at	0.00333194	-1.38062
LOC684567	similar to ATP synthase, H+ transporting, mitochondrial F0 complex, subunit f, i	1371398_at	0.00696693	-1.32943
LOC684778 /// Phf11 /// Phf11l	hypothetical protein LOC684778 /// PHD finger protein 11 /// PHD finger protein	1382546_at	0.022382	1.40335
LOC684841	similar to CG31613-PA	1380888_at	0.035103	-1.49766
LOC684887	similar to germinal histone H4 gene	1369728_at	0.00398078	-1.823
LOC684993	hypothetical protein LOC684993	1374860_at	0.0206364	1.27918
LOC685841 /// RGD1311021	hypothetical protein LOC685841 /// hypothetical LOC308765	1375435_at	0.00225543	1.27386
LOC686432	hypothetical protein LOC686432	1379783_at	0.0497085	-1.39811
LOC686505	Similar to APG4-D protein	1378322_at	0.00852224	-1.28659
LOC687118	similar to death effector domain-containing DNA binding protein 2	1388663_at	0.0322672	-1.40766
LOC687237 /// RGD1311310	similar to CG17680-PA /// similar to hypothetical protein supported by AL449243	1376209_at	0.0200302	-1.37433
LOC687424	similar to Protein deltex-1 (Deltex-1) (Deltex1) (mDTX1) (FXI-T1)	1373348_at	0.0311563	1.21554
LOC687696	similar to AMSH-family protein	1397953_at	0.0273874	1.2146
LOC687856	similar to Myeloid cell surface antigen CD33 precursor (Siglec-3)	1394673_at	0.0216054	-1.49926
LOC688018	Similar to SH3-domain binding protein 3	1390592_at	0.0349291	1.24779
LOC688966	similar to K11B4.2	1373834_at	0.0281684	-1.35864
LOC689399	hypothetical protein LOC689399	1393816_at	0.036166	-1.66766
LOC689399	hypothetical protein LOC689399	1391518_at	0.0457916	-1.56615
LOC689540	similar to T03G11.6	1376589_at	0.0159635	-1.22188
LOC690274	hypothetical protein LOC690274	1383988_at	0.00417036	-1.50474
LOC690559 /// Vom2r-ps24	similar to reduced expression 2 /// vomeronasal 2 receptor, pseudogene 24	1385338_at	0.0320587	1.24322
LOC690871	hypothetical protein LOC690871	1375579_at	0.0286096	-1.28585
LOC690911	similar to Msx2-interacting protein (SPEN homolog) (SMART/HDAC1-associated repre	1389400_at	0.0487512	1.20265
LOC691574	similar to ubiquitin-associated protein 1	1381310_at	0.0150352	-1.46709
LOC691862	hypothetical protein LOC691862	1376625_at	0.00273678	-1.97232
Lpin2	lipin 2	1396398_at	0.0222306	-1.66093
Lpin3	lipin 3	1376682_at	0.0165487	1.26849
Lrp11	low density lipoprotein receptor-related protein 11	1372443_at	0.0122078	1.2563
Lrrc23	leucine rich repeat containing 23	1378864_at	0.0206758	1.35666
Lrrc23	leucine rich repeat containing 23	1398465_at	0.0260296	1.31459
Lrrc40	Leucine rich repeat containing 40	1391513_at	0.0421004	1.23845
Ltb4r	leukotriene B4 receptor	1370095_at	0.011197	-1.47606
Ltbr	lymphotoxin beta receptor (TNFR superfamily, member 3)	1372914_at	0.0272121	-1.30494
Lyl1	lymphoblastic leukemia derived sequence 1	1372321_at	0.00350719	-1.49769
Mageh1	melanoma antigen, family H, 1	1395316_at	0.0103141	1.39837
Map1lc3b	microtubule-associated protein 1 light chain 3 beta	1367669_a_at	0.0320403	-1.22166
Map2k3	mitogen activated protein kinase kinase 3	1388858_at	0.0228848	-1.24992
Mca32	mast cell antigen 32	1368610_at	0.011727	-1.40362
Med21	mediator complex subunit 21	1376690_at	0.00564492	-1.25839
Med25	mediator complex subunit 25	1374973_at	0.0305903	-1.35975
Memo1	Mediator of cell motility 1	1376083_at	0.0442247	-1.46717
Mfap1a /// RGD1564148	microfibrillar-associated protein 1A /// similar to microfibrillar-associated pr	1390808_at	0.0239649	1.24017
MGC72974	Hypothetical LOC316976	1380668_at	0.0229208	-1.49088
Mgll	monoglyceride lipase	1370831_at	0.00378628	-1.65399
Mgll	Monoglyceride lipase	1388644_at	0.0448441	-1.44381
Mia	melanoma inhibitory activity	1369320_at	0.0487791	1.2285
Mlf1ip	myeloid leukemia factor 1 interacting protein	1393844_at	0.0434051	-1.72519
Mlh1	mutL homolog 1 (E. coli)	1369965_at	0.00863381	1.26888
Mllt3	myeloid/lymphoid or mixed-lineage leukemia (trithorax homolog, Drosophila); tran	1385953_at	0.0385866	1.23721
Mllt6	myeloid/lymphoid or mixed-lineage leukemia (trithorax homolog, Drosophila); tran	1388701_at	0.00259566	1.28804
Mmp9	matrix metallopeptidase 9	1398275_at	0.0100268	-1.83926
Mmp9	matrix metallopeptidase 9	1369166_at	0.0309686	-1.57762
Mpst	mercaptopyruvate sulfurtransferase	1370811_at	0.0372889	-1.32863
Mrps30	mitochondrial ribosomal protein S30	1373069_at	0.00440837	1.23216
Mslnl	mesothelin-like	1391857_at	0.0142884	1.23571
Mthfd2	methylenetetrahydrofolate dehydrogenase (NADP+ dependent) 2, methenyltetrahydrof	1372808_at	0.0455566	-1.47076
Mtvr2	mammary tumor virus receptor 2	1388588_at	0.000785749	-1.51281
Mxi1	MAX interactor 1	1368963_at	0.0317908	-1.46463
Mybph	myosin binding protein H	1368966_at	0.0442514	-1.2612
Mylk2	myosin light chain kinase 2	1398821_s_at	0.015103	-1.49205
Mylk2	myosin light chain kinase 2	1398820_at	0.031568	-1.5467
Myo5c	myosin VC	1391018_at	0.0390169	-1.38429
Nap1l5	nucleosome assembly protein 1-like 5	1375861_at	0.0255402	1.23145
Napsa	napsin A aspartic peptidase	1368521_at	0.0159093	-1.20915
Narf	nuclear prelamin A recognition factor	1384009_at	0.0210597	-1.34406
Narf	nuclear prelamin A recognition factor	1372295_at	0.0376658	-1.21148
Ncapd3	non-SMC condensin II complex, subunit D3	1391604_at	0.00849549	1.34492
Ncor1	nuclear receptor co-repressor 1	1384293_at	0.00757441	1.22158
Ndufa1	NADH dehydrogenase (ubiquinone) 1 alpha subcomplex, 1	1388391_at	0.0188327	-1.27281
Ndufa11	NADH dehydrogenase (ubiquinone) 1 alpha subcomplex 11	1375220_at	0.0132204	-1.31878
Ndufa2	NADH dehydrogenase (ubiquinone) 1 alpha subcomplex, 2	1389288_at	0.00387948	-1.25304
Ndufa7	NADH dehydrogenase (ubiquinone) 1 alpha subcomplex, 7 (B14.5a)	1375411_at	0.00340552	-1.24813
Ndufb11	NADH dehydrogenase (ubiquinone) 1 beta subcomplex, 11	1388315_at	0.0285511	-1.2205
Ndufb2	NADH dehydrogenase (ubiquinone) 1 beta subcomplex, 2	1389012_at	0.0428741	-1.20172
Ndufb8	NADH dehydrogenase (ubiquinone) 1 beta subcomplex 8	1375628_at	0.00318759	-1.22035
Necap2	NECAP endocytosis associated 2	1383748_at	0.0126218	-1.34372
Nedd4	neural precursor cell expressed, developmentally down-regulated gene 4	1371314_at	0.0125906	1.21449
Nfkbib	nuclear factor of kappa light polypeptide gene enhancer in B-cells inhibitor, be	1367943_at	0.0149602	-1.37466
Nhej1	nonhomologous end-joining factor 1	1374245_at	0.0251465	-1.24781
Ninj2	ninjurin 2	1368135_at	0.0322507	-1.36527
Nmnat1	nicotinamide nucleotide adenylyltransferase 1	1379413_at	0.0143464	1.26114
Nrtn	neurturin	1374048_at	0.0293008	-1.49648
Nsf	N-ethylmaleimide-sensitive factor	1369690_at	0.0453217	1.20034
Nt5e	5' nucleotidase, ecto	1384112_at	0.0220792	-1.40328
Nupl1	nucleoporin like 1	1370711_a_at	0.0127534	1.22408
Nusap1	nucleolar and spindle associated protein 1	1384280_at	0.0479003	-1.85428
Nxn	nucleoredoxin	1375980_at	0.00445883	1.29788
Olr1	oxidized low density lipoprotein (lectin-like) receptor 1	1368683_at	0.0273201	-1.32513
Oxsm	3-oxoacyl-ACP synthase, mitochondrial	1391530_a_at	0.017781	1.3032
P2ry6	pyrimidinergic receptor P2Y, G-protein coupled, 6	1368754_at	0.00291186	-1.55812
Pacsin1	protein kinase C and casein kinase substrate in neurons 1	1368958_at	0.00275261	1.269
Pak2	P21 (CDKN1A)-activated kinase 2	1396267_at	0.0413921	-1.26608
Palm	paralemmin	1367649_at	0.0382469	-1.32043
Parvb	parvin, beta	1389919_at	0.0190861	-1.42057
Pck2	phosphoenolpyruvate carboxykinase 2 (mitochondrial)	1375213_at	0.00362144	-1.69669
Pck2	phosphoenolpyruvate carboxykinase 2 (mitochondrial)	1376247_at	0.0317807	-1.42855
Pcnp	PEST proteolytic signal containing nuclear protein	1391426_a_at	0.02862	-1.3211
Pde3b	phosphodiesterase 3B, cGMP-inhibited	1369157_at	0.0482178	1.26812
Pds5b	PDS5, regulator of cohesion maintenance, homolog B (S. cerevisiae)	1377100_at	0.0246415	1.31242
Pfdn5	prefoldin 5	1398884_at	0.04574	-1.20445
Pglyrp1	peptidoglycan recognition protein 1	1387422_at	0.0288867	-1.4501
Phf7	PHD finger protein 7	1378535_at	0.0109749	-1.34575
Phf7	PHD finger protein 7	1385808_at	0.0140184	-1.46143
Phka1	Phosphorylase kinase alpha 1	1390210_at	0.0425369	1.26831
Picalm	phosphatidylinositol binding clathrin assembly protein	1369452_a_at	0.0206495	-1.30922
Pigq	phosphatidylinositol glycan anchor biosynthesis, class Q	1397753_at	0.0115843	-1.51379
Pigq	phosphatidylinositol glycan anchor biosynthesis, class Q	1392687_at	0.0278629	-1.47967
Pigq	phosphatidylinositol glycan anchor biosynthesis, class Q	1388793_at	0.0499169	-1.31618
Pim1	pim-1 oncogene	1369862_at	0.0240234	-1.45417
Pink1	PTEN induced putative kinase 1	1372475_at	0.0208569	-1.25739
Pkia	protein kinase (cAMP-dependent, catalytic) inhibitor alpha	1387398_at	0.0325955	-1.42483
Pla2g4b	phospholipase A2, group IVB (cytosolic)	1377323_at	0.0352032	1.22383
Plcxd2	phosphatidylinositol-specific phospholipase C, X domain containing 2	1382527_at	0.042729	1.20121
Plek2	pleckstrin 2	1383286_at	0.00168005	-2.34347
Plekhj1	pleckstrin homology domain containing, family J member 1	1374215_at	0.00433499	-1.38297
Plekho1	pleckstrin homology domain containing, family O member 1	1380187_at	0.00607063	-1.57908
Plekho1	pleckstrin homology domain containing, family O member 1	1375920_at	0.0182727	-1.38157
Plscr3	phospholipid scramblase 3	1373417_at	0.0369036	1.2166
Polr2l	polymerase (RNA) II (DNA directed) polypeptide L	1372556_at	0.019065	-1.2512
Ppapdc3	phosphatidic acid phosphatase type 2 domain containing 3	1371897_at	0.0395967	1.26536
Ppfibp1	PTPRF interacting protein, binding protein 1 (liprin beta 1)	1372088_at	0.00343382	1.2898
Ppfibp2	PTPRF interacting protein, binding protein 2 (liprin beta 2)	1372531_at	0.0143656	-1.23669
Ppox	protoporphyrinogen oxidase	1377079_a_at	0.0313141	-1.61401
Ppp1r2	protein phosphatase 1, regulatory (inhibitor) subunit 2	1383180_at	0.0209708	-1.25086
Ppp1r3b	protein phosphatase 1, regulatory (inhibitor) subunit 3B	1384262_at	0.00472652	-1.64648
Ppp2r3c	protein phosphatase 2, regulatory subunit B'', gamma	1378741_at	0.0476565	-1.268
Ppp2r5b	protein phosphatase 2, regulatory subunit B', beta isoform	1377235_a_at	0.0476799	-1.38112
Prkaa1	protein kinase, AMP-activated, alpha 1 catalytic subunit	1369104_at	0.0132642	-1.4375
Prok2	prokineticin 2	1369622_at	0.0472541	-1.21251
Psmb6	proteasome (prosome, macropain) subunit, beta type 6	1398777_at	0.0026343	-1.28229
Psmg2	proteasome (prosome, macropain) assembly chaperone 2	1371876_at	0.0116383	1.33336
Ptdss2	phosphatidylserine synthase 2	1372663_at	0.0229842	-1.32882
Ptpn22	protein tyrosine phosphatase, non-receptor type 22 (lymphoid)	1381357_at	0.0136596	1.27658
Ptprm	Protein tyrosine phosphatase, receptor type, M	1383017_at	0.00453499	1.38489
Rab10	RAB10, member RAS oncogene family	1368847_at	0.0228938	-1.28633
Rab11fip4	RAB11 family interacting protein 4 (class II)	1376074_at	0.0384092	1.21031
Rab20	RAB20, member RAS oncogene family	1384148_at	0.0267609	-1.32858
Rab22a	RAB22A, member RAS oncogene family	1377896_at	0.00246407	1.20459
Rab23	RAB23, member RAS oncogene family	1376409_at	0.0174061	1.26518
Rab3il1	RAB3A interacting protein (rabin3)-like 1	1369305_at	0.0308223	-1.53316
Rab43	RAB43, member RAS oncogene family	1394486_at	0.025146	-1.43778
Rabggta	Rab geranylgeranyltransferase, alpha subunit	1387869_s_at	0.00710046	1.20627
Rad23a	RAD23 homolog A (S. cerevisiae)	1372630_at	0.048532	-1.23269
Rad51	RAD51 homolog (RecA homolog, E. coli) (S. cerevisiae)	1383578_at	0.0168819	1.3733
Rad52	RAD52 homolog (S. cerevisiae)	1377902_a_at	0.0222652	-1.49722
Rbm34	RNA binding motif protein 34	1389065_at	0.000827866	1.23954
rCG_37297	similar to Proteasome inhibitor PI31 subunit	1389387_at	0.0127135	-1.35894
Reep4	receptor accessory protein 4	1389073_at	0.0452562	1.20303
Retsat	retinol saturase (all trans retinol 13,14 reductase)	1370806_at	0.00628179	1.2092
Rfc4	replication factor C (activator 1) 4	1388458_at	0.0184116	-1.42488
Rg9mtd2	RNA (guanine-9-) methyltransferase domain containing 2	1395118_at	0.0214379	-1.47047
RGD1303142	oxidative stress responsive gene	1374911_at	0.0246223	-1.28757
RGD1304595	similar to RIKEN cDNA 6330416G13 gene	1391817_at	0.00675328	-1.25503
RGD1304595	similar to RIKEN cDNA 6330416G13 gene	1379987_at	0.0303134	-1.3373
RGD1304693	similar to CG14803-PA	1390321_at	0.0131386	1.25801
RGD1305288	similar to chromosome 14 open reading frame 94	1374802_at	0.0459641	-1.41525
RGD1305420	similar to Nef associated protein 1	1398636_at	0.0419387	-1.76377
RGD1306502	similar to hypothetical protein FLJ11193	1379519_at	0.0479281	1.21235
RGD1307357	similar to hypothetical protein DKFZp434A1319	1374206_at	0.0484162	-1.28461
RGD1307615	similar to hypothetical protein FLJ13045	1377683_at	0.0326686	1.29336
RGD1307682	similar to hypothetical protein FLJ21827	1395984_at	0.0191308	-1.4516
RGD1307722	Similar to hypothetical protein MGC20700	1374670_at	0.0225073	-1.23822
RGD1307934	similar to DNA segment, Chr 19, ERATO Doi 386, expressed	1386725_at	0.044805	1.25598
RGD1307935	similar to Hypothetical protein MGC18716	1388952_at	0.0472131	-1.22676
RGD1308065	hypothetical LOC287935	1389807_at	0.021154	-1.81043
RGD1308117	similar to 9930012K11Rik protein	1383414_at	0.0288704	1.43093
RGD1309350	similar to transthyretin (4L369)	1377660_at	0.00091068	-1.83461
RGD1309437	similar to RIKEN cDNA 2610528E23	1372059_at	0.0244438	1.2623
RGD1309453	Similar to hypothetical protein FLJ32884	1374486_at	0.0365173	1.2404
RGD1310358	similar to NNX3	1383339_at	0.033583	1.27344
RGD1310507	similar to RIKEN cDNA 1300017J02	1381939_at	0.0326887	-1.40984
RGD1310507	similar to RIKEN cDNA 1300017J02	1398577_at	0.0449543	-1.35315
RGD1311249	similar to RIKEN cDNA B230312A22	1397636_at	0.0442176	-1.46473
RGD1311345	similar to CG9752-PA	1394737_at	0.00318658	1.23912
RGD1311634	similar to RIKEN cDNA 3200002M19	1373296_a_at	0.0147886	-1.31863
RGD1311874	hypothetical LOC300751	1372387_at	0.0133862	-1.43554
RGD1311925	similar to BC003940 protein	1388407_at	0.0177248	-1.27871
RGD1560258	similar to RIKEN cDNA 4930579G22	1383555_at	0.0363147	-1.48831
RGD1560286	similar to DNA segment, Chr 4, ERATO Doi 22, expressed	1375645_at	0.0153959	-1.40189
RGD1560544	Similar to chromosome 11 open reading frame2	1397532_at	0.00963933	-1.54316
RGD1560795 /// Spr	similar to Sepiapterin reductase (SPR) /// sepiapterin reductase (7,8-dihydrobio	1380274_at	0.000359459	-2.28575
RGD1561797	RGD1561797	1371480_at	0.0237098	1.22825
RGD1561817	similar to Traf2 and NCK interacting kinase, splice variant 4	1376562_at	0.0179013	1.23853
RGD1562629	similar to neurobeachin	1383146_at	0.0331917	-1.26557
RGD1562658	similar to RIKEN cDNA 1700009P17	1384855_at	0.0352773	-1.26768
RGD1563422	similar to Brain protein 44	1371379_at	0.0250478	-1.22053
RGD1563438	similar to novel protein of unknown function (DUF423) family member	1375526_at	0.0139499	-1.41933
RGD1563818 /// Slpi	similar to secretory leukocyte protease inhibitor /// secretory leukocyte peptid	1367998_at	0.00512392	-1.43738
RGD1564247 /// Senp5	similar to SUMO/sentrin specific protease 5 /// SUMO/sentrin specific protease 5	1391262_at	0.00151465	1.37279
RGD1564257	similar to hypothetical protein FLJ32825	1393997_at	0.0144455	-1.73603
RGD1564456	similar to chromosome 10 open reading frame 18	1389204_at	0.0323404	1.21184
RGD1565247	Similar to chromosome 16 open reading frame 28	1386622_at	0.0385677	1.21748
RGD1565432	similar to hypothetical protein	1376546_at	0.0166987	-1.47821
RGD735175	hypothetical protein MGC:72616	1372871_at	0.0334577	-1.20456
Rhag	Rh-associated glycoprotein	1387522_at	0.0141531	-1.8945
Rhd	Rh blood group, D antigen	1370079_at	0.0144133	-1.33246
Riok3	RIO kinase 3 (yeast)	1395699_at	0.0353725	-1.20507
Rnf5	ring finger protein 5	1371401_at	0.040161	-1.30691
Rrm1	ribonucleotide reductase M1	1371862_at	0.0261298	-1.31634
Rrm2	ribonucleotide reductase M2	1389408_at	0.00651002	-1.82747
Rrm2	ribonucleotide reductase M2	1393848_at	0.00663071	-2.11284
Rwdd3	RWD domain containing 3	1392170_at	0.047585	1.27218
S100a4	S100 calcium-binding protein A4	1367846_at	0.0262532	-1.20426
S100a6	S100 calcium binding protein A6	1367661_at	0.0447608	-1.23769
S100a8	S100 calcium binding protein A8	1368494_at	0.0142601	-1.23905
S100a9	S100 calcium binding protein A9	1387125_at	0.0124053	-1.31298
Sap30l	SAP30-like	1393651_at	0.0152463	-1.53609
Sar1a	SAR1 homolog A (S. cerevisiae)	1398353_at	0.0244546	-1.3356
Sc5dl	sterol-C5-desaturase (ERG3 delta-5-desaturase homolog, S. cerevisiae)-like	1390777_at	0.00480834	1.31713
Scgb3a1	secretoglobin, family 3A, member 1	1393771_at	0.020518	-1.31742
Schip1	schwannomin interacting protein 1	1389367_at	0.00882189	-1.33857
Scly	selenocysteine lyase	1374524_at	0.0233212	-1.40181
Scube1	signal peptide, CUB domain, EGF-like 1	1380594_at	0.0374839	-1.39636
Sdc1	syndecan 1	1376062_at	0.0186976	1.25128
Sdc4	syndecan 4	1367721_at	0.0448751	-1.54857
Sec14l2	SEC14-like 2 (S. cerevisiae)	1374308_at	0.027587	-1.50542
Sec24b	SEC24 family, member B (S. cerevisiae)	1392211_at	0.0133137	1.2254
Selk	selenoprotein K	1371783_at	0.0281704	-1.20264
Sema3g	sema domain, immunoglobulin domain (Ig), short basic domain, secreted, (semaphor	1391856_at	0.0311715	-1.53405
Serpinf2	serine (or cysteine) peptidase inhibitor, clade F, member 2	1377033_at	0.0141982	-1.26942
Sertad1	SERTA domain containing 1	1372417_at	0.0497133	-1.22414
Setd5	SET domain containing 5	1378705_at	0.000645056	1.21724
Sfrs15	splicing factor, arginine/serine-rich 15	1379685_at	0.0279861	-1.29568
Sh2d4a	SH2 domain containing 4A	1389779_at	0.0491297	-1.83622
Sh3glb1	SH3-domain GRB2-like endophilin B1	1381203_at	0.0498903	-1.26425
Shfm1	split hand/foot malformation (ectrodactyly) type 1	1367500_at	0.0474062	-1.23236
Sike	suppressor of IKK epsilon	1392116_at	0.00752244	-1.31513
Sirpa	signal-regulatory protein alpha	1370574_a_at	0.000410753	-1.20348
Sirt2	sirtuin (silent mating type information regulation 2 homolog) 2 (S. cerevisiae)	1375413_at	0.0255856	-1.22754
Siva1	SIVA1, apoptosis-inducing factor	1383962_at	0.0261531	-1.24482
Siva1	SIVA1, apoptosis-inducing factor	1384629_at	0.0345414	-1.21783
Slc22a4	solute carrier family 22 (organic cation transporter), member 4	1387434_at	0.0141519	-1.34724
Slc23a3	solute carrier family 23 (nucleobase transporters), member 3	1386454_at	0.0458881	-1.47936
Slc25a38	solute carrier family 25, member 38	1372866_at	0.00839854	-1.56212
Slc25a39	Solute carrier family 25, member 39	1381765_at	0.0339314	-1.33849
Slc25a4	solute carrier family 25 (mitochondrial carrier; adenine nucleotide translocator	1388112_at	0.0298099	1.34472
Slc29a2	solute carrier family 29 (nucleoside transporters), member 2	1376349_a_at	0.000906331	1.23889
Slc29a3	Solute carrier family 29 (nucleoside transporters), member 3	1374221_at	0.0223101	-1.21498
Slc35a1	solute carrier family 35 (CMP-sialic acid transporter), member A1	1375254_at	0.0351869	1.30424
Slc35f2	solute carrier family 35, member F2	1398660_at	0.041983	1.27551
Slc38a1	solute carrier family 38, member 1	1370409_at	0.0365098	1.20953
Slc39a14	solute carrier family 39 (zinc transporter), member 14	1373984_at	0.00737711	1.32226
Slc39a8	solute carrier family 39 (metal ion transporter), member 8	1376709_at	0.0245503	1.20593
Slc3a2	solute carrier family 3 (activators of dibasic and neutral amino acid transport)	1398771_at	0.0194635	-1.3261
Slc43a1	solute carrier family 43, member 1	1378196_at	0.0158932	-1.59537
Slc45a3	solute carrier family 45, member 3	1389113_at	0.0424393	-1.30716
Slc6a12	solute carrier family 6 (neurotransmitter transporter, betaine/GABA), member 12	1387295_at	0.025445	1.24495
Smap2	small ArfGAP2	1398062_at	0.000357048	-1.26338
Smap2	small ArfGAP2	1390350_at	0.00999637	-1.20173
Smarcad1	SWI/SNF-related, matrix-associated actin-dependent regulator of chromatin, subfa	1379438_at	0.0450319	1.22715
Smox	spermine oxidase	1374556_at	0.00314373	-1.43395
Smox	spermine oxidase	1394621_at	0.0073238	-1.48129
Smyd3	SET and MYND domain containing 3	1391046_at	0.00328865	1.27284
Snx16	sorting nexin 16	1387510_at	0.0410629	1.26246
Snx18	sorting nexin 18	1390298_at	0.0241862	-1.27192
Socs5	suppressor of cytokine signaling 5	1379271_at	0.00500441	1.30638
Socs5	suppressor of cytokine signaling 5	1390555_at	0.0066094	1.27991
Spag5	sperm associated antigen 5	1370999_at	0.0215163	-1.79299
Spata6	spermatogenesis associated 6	1368643_at	0.0419338	1.40508
Spn	sialophorin	1370987_at	0.041508	1.20499
Sppl2b	signal peptide peptidase-like 2B	1374229_at	0.0247145	-1.29916
Spr	sepiapterin reductase (7,8-dihydrobiopterin:NADP+ oxidoreductase)	1370884_at	0.000764964	-1.79329
Sqle	squalene epoxidase	1387017_at	0.0457687	-1.2382
Sqstm1	sequestosome 1	1389381_at	0.0147071	-1.57777
Src	V-src sarcoma (Schmidt-Ruppin A-2) viral oncogene homolog (avian)	1373124_at	0.0214517	1.29042
Src	V-src sarcoma (Schmidt-Ruppin A-2) viral oncogene homolog (avian)	1389030_a_at	0.0393816	1.34168
Ssu72	SSU72 RNA polymerase II CTD phosphatase homolog (S. cerevisiae)	1377297_at	0.043227	-1.34376
St3gal4	ST3 beta-galactoside alpha-2,3-sialyltransferase 4	1373224_at	0.038891	-1.22674
St3gal5	ST3 beta-galactoside alpha-2,3-sialyltransferase 5	1368109_at	0.0234786	-1.34027
St8sia1	ST8 alpha-N-acetyl-neuraminide alpha-2,8-sialyltransferase 1	1369867_at	0.0045569	1.40435
Stat5b	signal transducer and activator of transcription 5B	1387876_at	0.0280646	-1.32307
Stfa2l3	stefin A2-like 3	1393978_at	0.0144632	-1.85149
Stk16	serine/threonine kinase 16	1395993_at	0.0193731	-1.31421
Stmn1	stathmin 1	1386857_at	0.0224365	1.22909
Stx1a	syntaxin 1A (brain)	1387360_at	0.00168461	1.22607
Stx5	syntaxin 5	1367878_at	0.00826418	-1.25464
Stx5	syntaxin 5	1386853_s_at	0.0224158	-1.32946
Stxbp1	syntaxin binding protein 1	1370840_at	0.0183421	-1.71488
Stxbp1	syntaxin binding protein 1	1370518_a_at	0.0428141	-1.51436
Supt4h1	suppressor of Ty 4 homolog 1 (S. cerevisiae)	1398987_at	0.0204937	-1.41603
Sv2b	synaptic vesicle glycoprotein 2b	1369627_at	0.00209284	1.2667
Sycp2	synaptonemal complex protein 2	1368499_at	0.0170059	-1.55903
Syngr1	synaptogyrin 1	1383686_at	0.0208418	-1.74128
Tacc3	transforming, acidic coiled-coil containing protein 3	1372886_at	0.0320011	-1.2286
Taf13	TAF13 RNA polymerase II, TATA box binding protein (TBP)-associated factor	1374177_at	0.0230112	-1.2126
Taf15	TAF15 RNA polymerase II, TATA box binding protein (TBP)-associated factor	1393322_at	0.00454658	1.23108
Tbc1d17	TBC1 domain family, member 17	1379901_at	0.0186254	-1.25918
Tceb1	transcription elongation factor B (SIII), polypeptide 1	1398794_at	0.0168126	-1.32186
Tceb2	transcription elongation factor B (SIII), polypeptide 2	1398837_at	0.0100893	-1.2964
Tcf7	transcription factor 7, T-cell specific	1376197_at	0.0214239	1.27548
Tcn2	transcobalamin 2	1367765_at	0.00550476	-1.4195
Tfdp2	transcription factor Dp-2 (E2F dimerization partner 2)	1379203_at	0.0360095	-1.35438
Tgm1	transglutaminase 1, K polypeptide	1370051_at	0.00965962	-1.71757
Tgm2	transglutaminase 2, C polypeptide	1387776_at	0.00533902	-1.91693
Thada	thyroid adenoma associated	1380343_at	7.38661e-06	1.32804
Thex1	three prime histone mRNA exonuclease 1	1392508_at	0.00565472	1.22642
Timm17b	translocase of inner mitochondrial membrane 17 homolog B (yeast)	1375276_at	0.0344875	-1.46009
Timm8b	translocase of inner mitochondrial membrane 8 homolog b (yeast)	1367808_at	0.0103992	-1.34179
Tinagl1	tubulointerstitial nephritis antigen-like 1	1367650_at	0.00711867	-1.82241
Tk1	thymidine kinase 1, soluble	1372631_at	0.0114138	-1.95624
Tk1	thymidine kinase 1, soluble	1389858_at	0.0406769	-1.31536
Tlr2	toll-like receptor 2	1392280_at	0.00294136	-1.38174
Tmem106a	transmembrane protein 106A	1374948_at	0.0420518	1.36179
Tmem138	transmembrane protein 138	1372541_at	0.0208891	-1.31319
Tmem14c	transmembrane protein 14C	1387636_a_at	0.0108829	-1.23344
Tmem2	transmembrane protein 2	1394160_at	0.0364694	-1.23372
Tmem39a	transmembrane protein 39a	1374484_at	0.011074	1.29722
Tmem9b	TMEM9 domain family, member B	1374058_at	0.0465669	-1.20851
Tmie	transmembrane inner ear	1376821_at	0.0362154	-1.40537
Tmod1	tropomodulin 1	1387370_at	0.0452764	-1.4737
Tnnc1	troponin C type 1 (slow)	1371354_at	0.0205611	-1.5719
Tnrc6b	trinucleotide repeat containing 6B	1376982_at	0.0296007	1.24623
Tpm1	tropomyosin 1, alpha	1368724_a_at	0.0153238	-1.5154
Tpm1	tropomyosin 1, alpha	1370288_a_at	0.0219996	-1.55363
Tppp3	tubulin polymerization-promoting protein family member 3	1398365_at	0.00865662	-1.70248
Tram1	Translocation associated membrane protein 1	1390077_at	0.0133568	-1.20686
Trim72	tripartite motif-containing 72	1374017_at	0.0303762	-1.44857
Tspan5	tetraspanin 5	1380725_at	0.00385737	-1.75931
Tspan8	tetraspanin 8	1368052_at	0.0219916	-1.29841
Tspo	translocator protein	1370249_at	0.00301747	-1.33873
Tuba4a	tubulin, alpha 4A	1371542_at	0.0436715	-1.38495
Tubb2c	tubulin, beta 2c	1371390_at	0.00593917	-1.4176
Tut1	terminal uridylyl transferase 1, U6 snRNA-specific	1373708_at	0.020729	1.33972
Txk	TXK tyrosine kinase	1386162_at	0.0165112	1.20094
Txn2	thioredoxin 2	1398844_at	0.0171243	-1.47803
Ubac1	UBA domain containing 1	1388387_at	0.0139963	-1.34219
Ube2c	ubiquitin-conjugating enzyme E2C	1388484_at	0.0169785	-1.71598
Ube2d3	ubiquitin-conjugating enzyme E2D 3 (UBC4/5 homolog, yeast)	1399160_a_at	0.0251014	-1.20602
Ube2e2	ubiquitin-conjugating enzyme E2E 2 (UBC4/5 homolog, yeast)	1388798_at	0.0384649	-1.42546
Ube2j1	ubiquitin-conjugating enzyme E2, J1	1373495_at	0.00923366	-1.55645
Ube2l6	ubiquitin-conjugating enzyme E2L 6	1373037_at	0.0443115	-1.56467
Ube2n	ubiquitin-conjugating enzyme E2N	1369617_at	0.0166247	-1.33804
Ube2v1	ubiquitin-conjugating enzyme E2 variant 1	1398897_at	0.0171102	-1.27025
Ubl4	ubiquitin-like 4	1392906_at	0.00995188	-1.43848
Ubl7	ubiquitin-like 7 (bone marrow stromal cell-derived)	1371452_at	0.0266444	-1.20388
Ugt1a1 /// Ugt1a2 /// Ugt1a3 /// Ugt1a5 /// Ugt1a6 /// Ugt1a7c /// Ugt1a8 /// Ugt1a9	UDP glucuronosyltransferase 1 family, polypeptide A1 /// UDP glucuronosyltransfe	1370613_s_at	0.0253185	-1.25212
Urb1	URB1 ribosome biogenesis 1 homolog (S. cerevisiae)	1377889_at	0.00175007	1.37396
Urod	uroporphyrinogen decarboxylase	1370878_at	0.00616442	-1.31785
Uros	uroporphyrinogen III synthase	1392695_a_at	0.0331748	-1.82388
Usmg5	up-regulated during skeletal muscle growth 5 homolog (mouse)	1370238_at	0.0439206	-1.28785
Usp28	ubiquitin specific peptidase 28	1373163_at	0.0129712	1.24981
Usp4	ubiquitin specific peptidase 4 (proto-oncogene)	1389016_at	0.0241471	-1.23266
Usp4	ubiquitin specific peptidase 4 (proto-oncogene)	1394536_at	0.0485644	-1.33961
Usp40	Ubiquitin specific peptidase 40	1385940_at	0.0123319	1.21471
Usp40	ubiquitin specific peptidase 40	1390492_a_at	0.0177199	1.21828
Usp46	ubiquitin specific peptidase 46	1393115_at	0.00707154	1.33803
Usp48	ubiquitin specific protease 48	1399029_at	0.0341577	1.20358
Utp15	UTP15, U3 small nucleolar ribonucleoprotein, homolog (S. cerevisiae)	1382972_at	0.00283767	1.29052
Uxt	ubiquitously expressed transcript	1374465_at	0.0180088	-1.22815
Vps33b	vacuolar protein sorting 33 homolog B (yeast)	1370521_at	0.0178851	1.23603
Wars2	tryptophanyl tRNA synthetase 2 (mitochondrial)	1393760_at	0.0288728	1.29896
Wdr25 /// Wdr25l	WD repeat domain 25 /// WD repeat domain 25-like	1381827_at	0.0156254	1.43608
Wdr45	WD repeat domain 45	1399030_at	0.0408731	-1.20317
Xpnpep3	X-prolyl aminopeptidase (aminopeptidase P) 3, putative	1390252_at	0.0352182	1.25421
Xpo7	exportin 7	1397747_at	0.038207	-1.77839
Xtp3tpa	XTP3-transactivated protein A	1370308_at	0.0187678	-1.40082
Yipf3	Yip1 domain family, member 3	1383837_at	0.0198379	-1.53355
Yipf3	Yip1 domain family, member 3	1374439_at	0.0311266	-1.34232
Ylpm1	YLP motif containing 1	1379247_at	0.00645824	1.21472
Zfp105	zinc finger protein 105	1399086_at	0.0159578	1.20457
Zfp219	zinc finger protein 219	1374189_at	0.0349172	1.25851
Zfp426l	zinc finger protein 426-like	1393360_at	0.000504751	1.2685
Zfp53	zinc finger protein 53	1393092_at	0.0239281	-1.30478
Znf512b	zinc finger protein 512B	1380203_at	0.0278481	1.30167
Znf532	zinc finger protein 532	1391478_at	0.00561724	-1.23718
Znf553	zinc finger protein 553	1389366_at	0.0139475	1.20935
Znf592	zinc finger protein 592	1393572_at	0.0192119	1.25267
Znf629	zinc finger protein 629	1390862_at	0.0229626	1.28677
39874	membrane-associated ring finger (C3HC4) 2	1389870_at	0.0379309	-1.41254
39877	membrane-associated ring finger (C3HC4) 5	1385790_at	0.0386547	-1.35962
---	---	1395345_at	8.4147e-06	1.41793
---	---	1397348_at	0.000146761	1.50829
---	---	1388825_at	0.000217655	1.30855
---	---	1379811_at	0.000387779	1.24409
---	---	1391155_at	0.000542032	1.29502
---	---	1373316_at	0.000636817	1.27675
---	---	1375957_at	0.000875854	1.31981
---	---	1385879_at	0.00115132	1.4199
---	---	1396686_at	0.00124855	1.20779
---	---	1397319_at	0.00156573	1.26516
---	---	1397220_at	0.00171178	1.22211
---	---	1395578_at	0.00186978	1.53103
---	---	1395857_at	0.00197599	1.35284
---	---	1398000_at	0.00203221	1.32736
---	---	1379617_at	0.00205652	1.23492
---	---	1392490_at	0.00214892	1.21333
---	---	1396340_at	0.00218273	1.52406
---	---	1390946_at	0.00218277	1.22502
---	---	1383476_at	0.00230293	1.42943
---	---	1382705_at	0.00237755	-1.25315
---	---	1385307_at	0.00249801	-1.78558
---	---	1377337_at	0.00259481	1.26093
---	---	1383976_at	0.0028618	1.54441
---	---	1392968_at	0.00291976	1.23864
---	---	1375549_at	0.00298964	-1.28433
---	---	1397722_at	0.00306757	1.20931
---	---	1384216_at	0.00312898	1.3445
---	---	1398727_at	0.00324171	1.22842
---	---	1379277_at	0.00330197	1.21664
---	---	1373800_at	0.00336047	1.45099
---	---	1395931_at	0.00338783	1.3359
---	---	1396927_at	0.00343606	1.23459
---	---	1389394_at	0.00358516	1.34061
---	---	1397942_at	0.00368616	1.21718
---	---	1377188_at	0.00385043	1.24343
---	---	1374259_at	0.00391124	1.35887
---	---	1393380_at	0.00407012	1.30203
---	---	1381384_at	0.00426423	-1.26162
---	---	1394430_at	0.0043734	1.26993
---	---	1394455_at	0.00438234	-1.26848
---	---	1383421_at	0.00447023	1.25508
---	---	1383489_at	0.00465824	1.37675
---	---	1396683_at	0.00467834	1.26501
---	---	1394066_at	0.00470075	1.30404
---	---	1392286_at	0.00488608	1.40303
---	---	1391264_at	0.00501837	1.23711
---	---	1378652_at	0.00507727	1.29325
---	---	1380439_at	0.00509426	-1.88087
---	---	1397841_at	0.00525996	1.22445
---	---	1396672_at	0.00549821	1.83718
---	---	1377782_at	0.00554253	1.46431
---	---	1373172_at	0.00554574	-1.46057
---	---	1374038_at	0.00559601	1.21612
---	---	1389511_s_at	0.00559841	1.2841
---	---	1382772_at	0.00597787	1.20388
---	---	1379093_at	0.00602623	1.311
---	---	1383136_a_at	0.00603019	1.20535
---	---	1384481_at	0.00603367	-1.61808
---	---	1377312_at	0.00651298	1.29001
---	---	1392779_at	0.00691164	-1.61141
---	---	1377957_at	0.00692695	1.2611
---	---	1383580_at	0.00697543	1.27675
---	---	1396299_at	0.00724521	-1.2503
---	---	1376918_at	0.00726188	1.32189
---	---	1382750_at	0.0077196	-1.47494
---	---	1389371_at	0.00783153	-1.32725
---	---	1390587_x_at	0.0080912	-1.25149
---	---	1397167_at	0.00809615	1.23787
---	---	1384215_at	0.00917235	1.21824
---	---	1394958_at	0.00918252	1.24343
---	---	1391901_at	0.00924307	-1.23551
---	---	1383189_at	0.0094615	1.28394
---	---	1385004_at	0.00973338	1.23702
---	---	1372450_at	0.00974129	-1.44654
---	---	1382794_at	0.00977274	-1.4365
---	---	1385237_at	0.0101308	-1.25236
---	---	1393661_at	0.0104306	1.39282
---	---	1383935_at	0.0104475	1.20579
---	---	1381750_at	0.0105001	1.30412
---	---	1373082_at	0.0105257	-2.03273
---	---	1379575_at	0.0106173	1.29522
---	---	1376371_at	0.0106321	-1.79616
---	---	1396623_at	0.0106739	1.33241
---	---	1372524_at	0.0109111	1.24302
---	---	1385147_at	0.0110982	1.24289
---	---	1375994_at	0.0112585	1.24318
---	---	1390695_at	0.0113211	1.24647
---	---	1382231_at	0.0113598	-1.94283
---	---	1384091_at	0.0117625	1.21574
---	---	1373285_at	0.0118228	1.22389
---	---	1398408_at	0.0118777	-1.36308
---	---	1383753_at	0.0118861	-1.43019
---	---	1396202_at	0.0118937	1.2057
---	---	1382472_at	0.0121242	-1.2686
---	---	1374130_at	0.0122061	1.37434
---	---	1386662_at	0.0125007	-1.30361
---	---	1385694_at	0.012555	1.27607
---	---	1396344_at	0.0127985	1.35755
---	---	1393377_at	0.0129692	-1.62969
---	---	1384542_at	0.0131088	1.37727
---	---	1376151_a_at	0.0132692	1.29924
---	---	1392166_at	0.0136428	1.43993
---	---	1396362_at	0.0137481	1.26833
---	---	1396650_at	0.0142848	1.20608
---	---	1380059_at	0.0143829	-1.73524
---	---	1398521_at	0.0143873	1.35028
---	---	1385052_at	0.0144009	-1.58751
---	---	1385176_at	0.0144461	1.28456
---	---	1385755_at	0.014529	1.25182
---	---	1389412_at	0.0148052	1.21685
---	---	1396811_at	0.0150022	1.20092
---	---	1392814_at	0.0152927	-1.42836
---	---	1392750_at	0.0158955	1.22079
---	---	1390747_at	0.0160877	1.20505
---	---	1397238_at	0.0161565	1.26645
---	---	1391260_at	0.0162713	-1.28609
---	---	1390583_at	0.016541	1.25873
---	---	1392044_at	0.0166997	1.28992
---	---	1389181_at	0.0168078	1.20196
---	---	1385380_at	0.0172761	2.7512
---	---	1397558_at	0.017293	1.25642
---	---	1394491_at	0.0173516	1.24854
---	---	1380915_at	0.0175769	1.45062
---	---	1379090_at	0.0175897	-1.63119
---	---	1384475_at	0.017848	-1.43157
---	---	1393329_at	0.0180394	1.22549
---	---	1373140_at	0.0182518	1.20149
---	---	1373996_at	0.0183342	-1.35399
---	---	1394179_s_at	0.0185867	-1.64289
---	---	1392353_at	0.0188502	1.25548
---	---	1381100_at	0.0190411	1.32953
---	---	1395359_at	0.019142	1.22698
---	---	1398007_at	0.0194626	1.25262
---	---	AFFX-BioB-3_at	0.0195631	-1.29494
---	---	1377960_at	0.0199177	1.27493
---	---	1390999_at	0.0199968	1.25903
---	---	1397311_at	0.0201751	1.22986
---	---	1394572_at	0.0205358	1.25539
---	---	1376540_at	0.0208123	1.22246
---	---	1393035_at	0.0210039	1.22338
---	---	1393574_at	0.0210448	1.29002
---	---	1388966_at	0.0211009	-1.31271
---	---	1397378_at	0.0211399	1.27377
---	---	1380797_at	0.0212329	1.30162
---	---	AFFX-r2-Ec-bioB-3_at	0.0212387	-1.26405
---	---	1380452_at	0.0212559	1.34583
---	---	1391322_at	0.0213251	1.27529
---	---	1393334_at	0.0213508	1.21145
---	---	1396448_at	0.0214893	1.26469
---	---	1374060_at	0.0217644	1.4554
---	---	1389313_at	0.0219069	1.2378
---	---	AFFX-r2-Ec-bioC-5_at	0.0227339	-1.24491
---	---	1390173_at	0.0230161	-1.57831
---	---	1391488_at	0.0234626	1.22212
---	---	1386168_at	0.0237509	-1.27524
---	---	AFFX-BioB-M_at	0.0238103	-1.27341
---	---	1386707_at	0.023914	1.28009
---	---	AFFX-BioC-5_at	0.0239665	-1.26203
---	---	1389110_at	0.0241649	-1.37272
---	---	1396470_at	0.0244207	1.23305
---	---	1378410_at	0.0245065	1.21113
---	---	1391804_at	0.0245965	1.32808
---	---	AFFX-r2-Ec-bioC-3_at	0.0248472	-1.22839
---	---	1375860_at	0.0249573	-1.21935
---	---	1378880_at	0.0252334	1.25102
---	---	1383583_at	0.025401	1.22481
---	---	1393793_at	0.0256469	1.25074
---	---	1381419_at	0.0257911	1.23705
---	---	AFFX-BioC-3_at	0.0258244	-1.27151
---	---	1381500_at	0.0264207	1.21151
---	---	1391209_at	0.0266284	-1.21155
---	---	1379109_at	0.0267869	1.32574
---	---	1376863_at	0.0268892	-1.20206
---	---	1395438_at	0.0270832	1.2076
---	---	1390057_at	0.0273503	-1.37513
---	---	1372334_at	0.0273833	1.27118
---	---	1383622_at	0.0275754	1.27947
---	---	1381008_at	0.0280574	1.36809
---	---	1395558_at	0.0280818	-1.24618
---	---	1391548_at	0.0282564	1.47146
---	---	1379274_at	0.0285244	1.27496
---	---	AFFX-BioDn-5_at	0.0286822	-1.23708
---	---	1399054_at	0.0288112	1.21115
---	---	1384232_at	0.0288615	1.44486
---	---	1391667_at	0.029125	1.2265
---	---	AFFX-r2-Ec-bioB-5_at	0.029146	-1.29333
---	---	1393512_at	0.0293459	1.23163
---	---	1372957_at	0.0299484	-2.02566
---	---	1374095_at	0.0303025	1.24394
---	---	1376568_at	0.0304558	1.235
---	---	1399064_at	0.0306688	1.27964
---	---	1394132_at	0.0307179	-1.47751
---	---	1393028_at	0.0309392	-1.47652
---	---	1378404_at	0.0312076	-1.3486
---	---	1376077_at	0.0313953	-1.27759
---	---	1389211_at	0.0317728	1.31249
---	---	1373858_at	0.031954	1.20168
---	---	1395745_at	0.0320908	1.27073
---	---	1376194_at	0.0323143	1.28957
---	---	1377444_at	0.0326249	1.24469
---	---	AFFX-r2-Ec-bioB-M_at	0.0331923	-1.26197
---	---	1374893_at	0.0339891	1.20766
---	---	1378231_at	0.0343347	-1.25526
---	---	1386679_at	0.034349	1.30695
---	---	1391616_at	0.0348465	-1.50999
---	---	1394553_at	0.0353653	1.23149
---	---	1382391_at	0.0356555	1.20434
---	---	1372542_at	0.0357421	-1.21032
---	---	1392940_at	0.0365764	1.40257
---	---	1378867_at	0.0365928	-1.3104
---	---	1397977_at	0.0366622	1.40867
---	---	1392704_at	0.0368294	1.28563
---	---	1381532_at	0.0371276	1.20669
---	---	1379825_at	0.0372107	-1.32006
---	---	1398133_at	0.0377939	-1.21147
---	---	1380075_at	0.0384455	1.2292
---	---	1395362_at	0.0386365	1.22885
---	---	1379094_at	0.0386615	1.23402
---	---	1391863_at	0.0391945	1.36748
---	---	1379208_at	0.039743	-1.47523
---	---	1388743_at	0.0398085	1.20381
---	---	1396220_at	0.039868	1.2777
---	---	1393640_at	0.0398886	1.27771
---	---	1391336_at	0.0399102	1.28499
---	---	1372750_at	0.0400125	1.24012
---	---	1380591_at	0.0403345	-1.23592
---	---	1379806_at	0.0404172	1.34413
---	---	1374835_at	0.0405663	1.23873
---	---	1385926_at	0.0405944	-1.21878
---	---	1390890_at	0.0407171	-1.37969
---	---	1398120_at	0.0408169	1.29736
---	---	1393250_at	0.0410692	-2.25807
---	---	1391535_at	0.0415701	1.23167
---	---	1377733_at	0.0417871	-1.21096
---	---	1379708_at	0.0430752	-1.22911
---	---	1377650_at	0.043095	-1.22873
---	---	1391862_at	0.0431245	1.25888
---	---	1392493_at	0.0431611	1.22236
---	---	1390519_at	0.0431906	1.20581
---	---	1395604_at	0.0432363	1.20804
---	---	1376005_at	0.043331	-1.27194
---	---	1388890_at	0.0434516	1.20332
---	---	1384860_at	0.0441116	1.24242
---	---	1383023_at	0.0441363	-1.50935
---	---	1376851_at	0.0443082	-1.20011
---	---	1383661_at	0.0444175	1.26353
---	---	1391958_at	0.0445929	1.25869
---	---	1380883_at	0.0454486	1.37372
---	---	1383697_at	0.0455689	-1.34618
---	---	1374610_at	0.0464985	-1.33343
---	---	1375179_at	0.0467217	-1.46843
---	---	1381811_at	0.0467338	-1.33397
---	---	1390974_a_at	0.0467925	1.31487
---	---	1391939_at	0.0472491	-1.59834
---	---	1389419_at	0.0473649	-1.24048
---	---	1378442_at	0.0475512	1.26103
---	---	AFFX-BioB-5_at	0.0475962	-1.28109
---	---	1384946_at	0.0481293	-1.23715
---	---	1376679_at	0.0483535	1.22901
---	---	1391145_at	0.0485964	-1.35612
---	---	1392364_at	0.0491318	1.24045
---	---	1378058_at	0.0492308	1.30668
---	---	1385542_at	0.0498942	1.28098
