# Supplementary material for: Genome response to tissue plasminogen activator in experimental ischemic stroke
Source: BMC Genomics. 2010 Apr 21;11:254. doi: 10.1186/1471-2164-11-254 (PMC2875237; doi:10.1186/1471-2164-11-254)
Supplement: Additional file 2 — List of genes regulated by tPA in reperfused-MCAO. The 533 genes probes differentially regulated by tPA at 24 hours in rats with reperfused-MCAO, (p ≤ 0.01, fold change ≥ |1.2|). [file 1471-2164-11-254-S2.XLS]

## Sheet: AF2.  tPA Reperfused-MCAO Genes
Addition File 2: 533 gene probes significantly regulated by tPA in rats with Reperfused-MCAO (unpaired t-test, p≤0.01, fold change ≥|1.5|)
Gene Symbol	Gene Title	Affy ID	p-value	Fold-Change
Abhd13	abhydrolase domain containing 13	1390448_at	0.00103319	-1.37228
Abhd2	abhydrolase domain containing 2	1390455_at	0.00292864	-1.55394
Acaca	acetyl-coenzyme A carboxylase alpha	1370893_at	0.00575187	-1.35837
Acrbp	acrosin binding protein	1398552_a_at	0.00124462	-1.4646
Actn1	actinin, alpha 1	1398294_at	0.00796089	-1.55664
Actr6	ARP6 actin-related protein 6 homolog (yeast)	1373472_at	0.00913431	-1.31612
Acvr1	activin A receptor, type I	1379217_at	0.00360147	1.4516
Adfp	adipose differentiation related protein	1390383_at	0.00313814	-1.45845
Adrbk1	Adrenergic, beta, receptor kinase 1	1388757_at	0.00147746	-1.24256
Agpat3	1-acylglycerol-3-phosphate O-acyltransferase 3	1382041_at	0.00987057	-1.50543
Ahctf1	AT hook containing transcription factor 1	1392502_at	0.000389578	-1.23493
Akt2	V-akt murine thymoma viral oncogene homolog 2	1388765_at	0.00686165	1.57173
Angel2	angel homolog 2 (Drosophila)	1398979_at	0.000285455	-1.42797
Ankh	ankylosis, progressive homolog (mouse)	1369249_at	0.000158035	1.45488
Ankh	ankylosis, progressive homolog (mouse)	1393439_a_at	0.00609149	1.48855
Ankrd16	ankyrin repeat domain 16	1385404_at	0.00714281	-1.37447
Anks1a	ankyrin repeat and sterile alpha motif domain containing 1A	1397634_at	0.00230127	-1.28745
Anks1a	ankyrin repeat and sterile alpha motif domain containing 1A	1377949_s_at	0.00205114	-1.28347
Anpep	alanyl (membrane) aminopeptidase	1386938_at	0.00415974	-1.5635
Anxa1	annexin A1	1394451_at	1.50369e-05	-1.90036
Anxa1	annexin A1	1367614_at	0.0090777	-1.41528
Anxa11	annexin A11	1388445_at	0.00231318	-1.2554
Anxa2	annexin A2	1367584_at	0.0088263	-1.21247
Apbb3	amyloid beta (A4) precursor protein-binding, family B, member 3	1387185_at	0.00102099	-1.31733
Arcn1	archain 1	1391658_at	0.000732437	-1.20544
Arf3	ADP-ribosylation factor 3	1388997_at	0.00259909	1.24199
Arhgdia	Rho GDP dissociation inhibitor (GDI) alpha	1398108_at	0.00547338	-1.41602
Arid5a	AT rich interactive domain 5A (Mrf1 like)	1379311_at	0.00139819	-1.76685
Armc8	Armadillo repeat containing 8	1383428_at	0.00141289	-1.298
Arnt	aryl hydrocarbon receptor nuclear translocator	1369244_at	0.00842788	1.43492
Atrx	alpha thalassemia/mental retardation syndrome X-linked (RAD54 homolog, S. cerevi	1393798_at	0.000740745	1.26124
Atrx	Alpha thalassemia/mental retardation syndrome X-linked (RAD54 homolog, S. cerevi	1384742_at	0.00497512	1.42163
Bad	Bcl2-antagonist of cell death	1386991_a_at	0.00685619	-1.22414
Bckdk	branched chain ketoacid dehydrogenase kinase	1370842_at	0.0071096	1.27742
Bcl11b	B-cell CLL/lymphoma 11B (zinc finger protein)	1391948_at	0.000278474	2.20465
Bcl3	B-cell CLL/lymphoma 3	1398482_at	0.00243192	-1.38035
Bet1l	blocked early in transport 1 homolog (S. cerevisiae) like	1387448_at	0.00816304	-1.25071
Brwd2	bromodomain and WD repeat domain containing 2	1374669_at	0.00902894	-1.37768
Bsdc1	BSD domain containing 1	1383077_at	0.00495156	1.27693
Calm1	calmodulin 1	1387772_at	0.00509332	1.23623
Car5b	carbonic anhydrase 5b, mitochondrial	1377573_at	0.00291502	-2.74616
Ccdc41	coiled-coil domain containing 41	1390875_a_at	0.00345664	1.78413
Ccdc95	coiled-coil domain containing 95	1377614_at	0.00192239	-1.48545
Cd59	CD59 molecule, complement regulatory protein	1367929_at	0.000144418	1.56807
Cd97	CD97 molecule	1372468_at	0.00576105	-1.31563
Cdr2	cerebellar degeneration-related 2	1374139_at	0.000894345	1.47557
Ceacam1 /// Ceacam10	carcinoembryonic antigen-related cell adhesion molecule 1 (biliary glycoprotein)	1370371_a_at	0.00192893	-1.59929
Cebpd	CCAAT/enhancer binding protein (C/EBP), delta	1389828_at	0.0040937	-1.22864
Cfd	complement factor D (adipsin)	1388602_at	0.00628425	-2.08033
Chid1	chitinase domain containing 1	1383152_at	0.000141601	-1.30188
Cited2	Cbp/p300-interacting transactivator, with Glu/Asp-rich carboxy-terminal domain,	1367602_at	0.00199368	-1.23124
Cldn10	claudin 10	1372492_at	0.00790183	-1.7964
Clec7a	C-type lectin domain family 7, member a	1382692_at	0.0052441	-1.3917
Clip1	CAP-GLY domain containing linker protein 1	1386486_at	0.00806396	-1.24421
Cmpk2	cytidine monophosphate (UMP-CMP) kinase 2, mitochondrial	1393044_at	0.00988116	1.30436
Comt	catechol-O-methyltransferase	1368826_at	0.00278347	5.79325
Cops7a	COP9 constitutive photomorphogenic homolog subunit 7A (Arabidopsis)	1374460_at	0.00193739	-1.40464
Coro2b	coronin, actin binding protein, 2B	1372629_at	0.00150042	-1.35019
Cort /// Pgd	cortistatin /// phosphogluconate dehydrogenase	1371646_at	0.00627349	-1.27935
Cpd	carboxypeptidase D	1369215_a_at	0.00662157	-1.87009
Cpne8	copine VIII	1374474_at	0.00785874	-1.78526
Cpox	coproporphyrinogen oxidase	1377998_at	0.000694896	1.50784
Cpsf3l	cleavage and polyadenylation specific factor 3-like	1390967_a_at	0.00194181	-1.26594
Crabp1	cellular retinoic acid binding protein 1	1391074_at	0.00714994	-1.82464
Crbn	cereblon	1381972_at	1.44775e-05	1.29361
Crispld2	cysteine-rich secretory protein LCCL domain containing 2	1376457_at	0.00655793	-3.49802
Crispld2	cysteine-rich secretory protein LCCL domain containing 2	1387922_at	0.00683529	-2.84401
Csf2ra	Granulocyte-macrophage colony stimulating receptor alpha	1392528_at	0.000322745	-1.29367
Csnk1a1	casein kinase 1, alpha 1	1369312_a_at	0.000564368	1.3533
Csnk1d	casein kinase 1, delta	1370819_at	0.00425255	1.39455
Ctrl	chymotrypsin-like	1370107_at	0.000304791	-1.26954
Ctse	cathepsin E	1368167_at	0.000623873	1.29106
Ctsf	cathepsin F	1373258_at	0.00274079	-1.28597
Ctsh	cathepsin H	1386899_at	0.00394478	-1.30227
Cxcr4	chemokine (C-X-C motif) receptor 4	1373661_a_at	0.00544386	-1.28488
Cyba	cytochrome b-245, alpha polypeptide	1370219_at	0.00302201	-1.37138
Dapk2	death-associated kinase 2	1372794_at	0.00142661	1.41897
Dapk2	death-associated kinase 2	1394889_at	0.00918586	1.6386
Dapp1	dual adaptor of phosphotyrosine and 3-phosphoinositides	1392722_at	0.00743821	-1.3317
Dd5	progestin induced protein	1367719_at	0.00223675	-1.21965
Ddx24	DEAD (Asp-Glu-Ala-Asp) box polypeptide 24	1376739_at	0.0029972	1.30771
Def8	differentially expressed in FDCP 8 homolog (mouse)	1384327_at	0.00123722	-1.46314
Dennd5a	DENN/MADD domain containing 5A	1373375_at	0.0032234	1.29908
Dhps	deoxyhypusine synthase	1388803_at	0.00530545	-1.23119
Dhrs4	dehydrogenase/reductase (SDR family) member 4	1370814_at	0.00172072	1.22432
Dhx16	DEAH (Asp-Glu-Ala-His) box polypeptide 16	1399084_at	0.000450566	-1.32003
Diaph3	diaphanous homolog 3 (Drosophila)	1376377_at	0.00775549	1.43305
Dnaja3	DnaJ (Hsp40) homolog, subfamily A, member 3	1378392_at	0.00514878	-1.37463
Dnajb6 /// LOC681138 /// LOC686213 /// LOC690183 /// RGD1565996	DnaJ (Hsp40) homolog, subfamily B, member 6 /// similar to DnaJ (Hsp40) homolog,	1382024_at	3.45182e-05	1.39573
Dnajc8	DnaJ (Hsp40) homolog, subfamily C, member 8	1367492_at	0.000285024	1.33165
Dnpep	aspartyl aminopeptidase	1398954_at	0.00328157	-1.22441
Dpm1	dolichyl-phosphate mannosyltransferase polypeptide 1, catalytic subunit	1377593_at	1.78326e-05	1.50812
Dusp16	dual specificity phosphatase 16	1372354_at	0.00349034	-1.41402
Ecop	EGFR-coamplified and overexpressed protein	1388493_at	0.00215734	1.48482
Eef1e1	eukaryotic translation elongation factor 1 epsilon 1	1373200_at	0.00366304	1.2927
Egln1	EGL nine homolog 1 (C. elegans)	1389207_at	0.00786235	-1.35006
Ehbp1l1	EH domain binding protein 1-like 1	1389071_at	0.00908248	-1.25918
Eif2s3x	eukaryotic translation initiation factor 2, subunit 3, structural gene X-linked	1398936_at	0.00637813	1.20611
Ell2	elongation factor RNA polymerase II 2	1389680_at	0.00255323	1.34879
Eny2	enhancer of yellow 2 homolog (Drosophila)	1376606_a_at	0.00222569	1.49021
Faim	Fas apoptotic inhibitory molecule	1370044_at	0.00336539	1.36575
Fam3a	family with sequence similarity 3, member A	1377654_at	0.000902827	1.37189
FAM50A	family with sequence similarity 50, member A	1380102_at	3.60624e-05	-1.39106
Fam55b	family with sequence similarity 55, member B	1383833_at	0.000836926	-1.33673
Fam96b	family with sequence similarity 96, member B	1372001_at	0.00336796	1.32935
Fanca	Fanconi anemia, complementation group A	1394075_at	0.00347889	-1.27437
Fancb	Fanconi anemia, complementation group B	1377718_at	0.00841324	-1.77904
Fcgr1a	Fc fragment of IgG, high affinity Ia, receptor (CD64)	1393038_at	0.00841606	-1.24903
Fcgr2b	Fc fragment of IgG, low affinity IIb, receptor (CD32)	1371079_at	0.000363463	-1.51593
Fgr	Gardner-Rasheed feline sarcoma viral (v-fgr) oncogene homolog	1368693_at	0.00219653	-1.27376
Fkbp7	FK506 binding protein 7	1384344_at	0.00646487	-1.46825
Flot2	flotillin 2	1367746_a_at	0.00538732	-1.29709
Fuca1	fucosidase, alpha-L- 1, tissue	1367737_at	2.02947e-06	-1.24307
Galm	galactose mutarotase (aldose 1-epimerase)	1385072_at	0.00603147	-1.41473
Gapdh /// Gapdh-ps2	glyceraldehyde-3-phosphate dehydrogenase /// glyceraldehyde-3-phosphate dehydrog	1367557_s_at	0.00497364	-1.20605
Gbf1	golgi-specific brefeldin A-resistance factor 1	1385077_at	0.0076203	-1.33317
Gclm	glutamate cysteine ligase, modifier subunit	1370030_at	0.00509691	1.20242
Gdpd5	glycerophosphodiester phosphodiesterase domain containing 5	1377356_at	0.00860215	-1.26501
Gfm1	G elongation factor, mitochondrial 1	1367756_at	0.00819576	1.57302
Ggps1	geranylgeranyl diphosphate synthase 1	1377866_a_at	0.00090473	1.21041
Ggt1	gamma-glutamyltransferase 1	1368374_a_at	0.000717716	-2.83581
Gltp	glycolipid transfer protein	1388480_at	0.00414788	1.31569
Glul	glutamate-ammonia ligase (glutamine synthetase)	1367632_at	0.00161236	1.26534
Gmppa	GDP-mannose pyrophosphorylase A	1372859_at	0.00471312	-1.24067
Gng12	guanine nucleotide binding protein (G protein), gamma 12	1377739_at	0.0053427	2.23275
Gng8	guanine nucleotide binding protein (G protein), gamma 8	1370843_at	0.00279803	-1.74671
Gpbp1l1	GC-rich promoter binding protein 1-like 1	1367542_at	0.0018045	1.33259
Grk6	G protein-coupled receptor kinase 6	1368647_at	0.00176375	-1.21129
Grn	granulin	1386893_at	0.00100912	-1.28603
H2-T23 /// H2-T24	histocompatibility 2, T region locus 23 /// histocompatibility 2, T region locus	1388213_a_at	0.000515532	1.33191
H2-T23 /// H2-T24	histocompatibility 2, T region locus 23 /// histocompatibility 2, T region locus	1388212_a_at	4.48928e-06	1.3351
H2-T23 /// H2-T24	histocompatibility 2, T region locus 23 /// histocompatibility 2, T region locus	1371123_x_at	0.000513589	1.40443
H3f3b	H3 histone, family 3B	1398849_at	0.00288429	-1.26201
Hcst	hematopoietic cell signal transducer	1385440_at	0.00780503	-1.26361
Heatr2	HEAT repeat containing 2	1391205_at	0.00150795	-1.34266
Hebp2	heme binding protein 2	1382451_at	0.00505385	-1.22812
Herc6	potential ubiquitin ligase	1382902_at	0.00168052	1.83215
Hmha1	histocompatibility (minor) HA-1	1397548_at	0.00137384	-1.22808
Hypk	Huntingtin interacting protein K	1390382_at	0.00253133	2.00261
Icam2	intercellular adhesion molecule 2	1389235_at	0.00135515	-1.33298
Id1	inhibitor of DNA binding 1	1387028_a_at	0.00836898	-1.59781
Ifngr1	interferon gamma receptor 1	1369956_at	0.000337811	-1.33194
Ikzf5	IKAROS family zinc finger 5	1386550_at	0.00367767	1.6779
Il17ra	interleukin 17 receptor A	1373611_at	0.00454403	-1.20399
Il1r2	interleukin 1 receptor, type II	1387180_at	0.00322743	-2.13472
Il3ra	interleukin 3 receptor, alpha	1387935_at	0.000558186	-1.2997
Imp4	IMP4, U3 small nucleolar ribonucleoprotein, homolog (yeast)	1379407_at	0.00213319	-1.42449
Ino80c	INO80 complex subunit C	1389302_at	0.000120231	1.40363
Irs2	insulin receptor substrate 2	1371091_at	0.00122224	-1.46166
Itgb7	integrin, beta 7	1371106_at	0.00629097	-1.21695
Jmjd6	jumonji domain containing 6	1374632_at	0.00509118	-1.23972
Jtb	jumping translocation breakpoint	1398811_at	0.00143412	1.22102
Kctd10	potassium channel tetramerization domain containing 10	1371857_at	0.00676057	-1.2728
Kctd13	potassium channel tetramerisation domain containing 13	1373045_at	0.00175679	-1.47256
Kctd9	potassium channel tetramerisation domain containing 9	1374582_at	0.00146282	1.27511
Kin	antigenic determinant of rec-A protein	1385595_at	0.00543872	1.20694
Klhdc5	kelch domain containing 5	1379615_at	0.000800738	1.98758
Leng4	leukocyte receptor cluster (LRC) member 4	1372680_at	0.00184446	-1.41421
Leng9	leukocyte receptor cluster (LRC) member 9	1382929_at	0.0048212	-1.34425
Letm1	leucine zipper-EF-hand containing transmembrane protein 1	1396013_at	0.00995252	-1.26233
Lilrb4 /// LOC499078	leukocyte immunoglobulin-like receptor, subfamily B, member 4 /// similar to GP4	1375917_at	0.000387463	-1.65846
Lman2l	lectin, mannose-binding 2-like	1389027_at	0.00342693	-1.31564
LOC289378	similar to B0432.8	1388578_at	0.00318067	-2.06974
LOC303259 /// LOC687705	similar to Map4k6-pending protein /// similar to misshapen-like kinase 1 isoform	1372740_at	0.00721457	-1.21268
LOC305633	similar to Antxr2 protein	1389017_at	0.00432381	-1.38681
LOC360231	MHC class I RT1.O type 149 processed pseudogene	1371119_at	0.00102427	1.85984
LOC363500 /// Ubxd4	similar to UBX domain containing 4 /// UBX domain containing 4	1382067_at	0.00414508	1.56537
LOC498675	hypothetical LOC498675	1381729_at	0.0056558	-1.46453
LOC500893	similar to GLI-Kruppel family member GLI4	1392057_at	0.00763372	-1.35145
LOC679532	similar to Elongation of very long chain fatty acids protein 1	1398360_at	0.00020213	-1.2855
LOC679811	Similar to RIKEN cDNA D930015E06	1391388_at	0.00739189	1.48272
LOC681740	similar to jumonji protein	1384390_at	0.00600006	-1.24057
LOC683844	similar to RING finger protein 11 (NEDD4 WW domain-binding protein 2) (Sid 1669)	1382853_at	0.00183248	1.4317
LOC685157	similar to paired immunoglobin-like type 2 receptor beta	1395301_x_at	0.000170038	-1.70534
LOC686323	similar to thyroid receptor-interacting protein 6	1375559_at	0.00888317	-1.37574
LOC688018	Similar to SH3-domain binding protein 3	1395532_at	0.00638183	1.35061
LOC688473 /// RGD1559516 /// Rps2	similar to 40S ribosomal protein S2 /// similar to ribosomal protein S2 /// ribo	1375219_a_at	0.000288582	1.22835
LOC690274	hypothetical protein LOC690274	1383988_at	0.00437264	1.3974
Lrp1	low density lipoprotein-related protein 1 (alpha-2-macroglobulin receptor)	1388416_at	0.00276593	-1.33431
Lsm10	LSM10, U7 small nuclear RNA associated	1375415_at	0.00855601	-1.28602
Lyrm2 /// Mdn1	LYR motif containing 2 /// midasin homolog (yeast)	1373440_at	0.00753134	1.39145
Mad2l2	MAD2 mitotic arrest deficient-like 2 (yeast)	1374146_at	1.66278e-05	-1.47059
Maml3	Mastermind like 3 (Drosophila)	1398708_at	0.00483713	1.28219
Map3k3	mitogen activated protein kinase kinase kinase 3	1377607_at	0.0034033	-1.29375
Map3k3	mitogen activated protein kinase kinase kinase 3	1382046_at	0.00741037	-1.21636
Mapk7	mitogen-activated protein kinase 7	1370985_at	0.00791664	-1.23341
Mark3	MAP/microtubule affinity-regulating kinase 3	1368831_at	0.00443726	-1.26076
Mat2b /// MGC94725	methionine adenosyltransferase II, beta /// similar to methionine adenosyltransf	1372340_at	0.00749115	1.23955
Mbnl2	muscleblind-like 2	1389301_at	0.00976713	1.29331
Med17	mediator complex subunit 17	1398344_at	0.00546892	-1.73012
Mfsd9	major facilitator superfamily domain containing 9	1374604_at	0.0041996	1.2745
Mllt4	myeloid/lymphoid or mixed-lineage leukemia (trithorax homolog, Drosophila); tran	1373027_at	0.00589481	-1.62792
Mmp9	matrix metallopeptidase 9	1398275_at	0.00342696	-3.35877
Mmp9	matrix metallopeptidase 9	1369166_at	0.0097168	-2.39323
Mrpl37	mitochondrial ribosomal protein L37	1398921_at	0.00540417	1.49285
Mrpl50	mitochondrial ribosomal protein L50	1372927_at	0.00977812	-1.40045
Mrpl53	mitochondrial ribosomal protein L53	1367477_at	0.0070852	1.27528
Mrps30	mitochondrial ribosomal protein S30	1373069_at	0.000307387	1.41666
Mrps35	mitochondrial ribosomal protein S35	1372839_at	0.00489114	1.57984
Mtmr4	myotubularin related protein 4	1383619_at	0.00611917	-1.67415
Mtus1	mitochondrial tumor suppressor 1	1376058_at	0.00818763	-1.75659
Mtus1	mitochondrial tumor suppressor 1	1380321_at	0.0067197	-1.70474
Muc1	mucin 1, cell surface associated	1398318_at	0.00659399	-1.25724
Myeov2	myeloma overexpressed 2	1399106_at	0.0050969	1.24305
Myg1	melanocyte proliferating gene 1	1388434_at	0.00256774	-1.27277
N4bp1	Nedd4 binding protein 1	1391222_at	0.00845915	1.23536
Naprt1	nicotinate phosphoribosyltransferase domain containing 1	1375436_at	0.0037658	-1.34874
Napsa	napsin A aspartic peptidase	1368521_at	0.00133601	-1.34344
Nbr1	neighbor of Brca1 gene 1	1372497_at	0.00262304	1.47877
Ndufa12	NADH dehydrogenase (ubiquinone) 1 alpha subcomplex, 12	1371605_at	0.000793966	1.3319
Ndufc1	NADH dehydrogenase (ubiquinone) 1, subcomplex unknown, 1	1392530_at	0.00225105	1.5091
Nhlrc2	NHL repeat containing 2	1382214_at	0.00225137	-1.44461
Nob1	NIN1/RPN12 binding protein 1 homolog (S. cerevisiae)	1388878_at	0.00475589	-1.33209
Nqo1	NAD(P)H dehydrogenase, quinone 1	1387599_a_at	0.0086775	-1.5473
Nthl1	nth (endonuclease III)-like 1 (E.coli)	1376553_at	0.0071652	-1.53224
Nub1	Negative regulator of ubiquitin-like proteins 1	1373775_at	0.00152964	1.35533
Nudt16	nudix (nucleoside diphosphate linked moiety X)-type motif 16	1375847_at	0.00150739	-1.65309
Nudt4	nudix (nucleoside diphosphate linked moiety X)-type motif 4	1370180_at	0.00194062	-1.37627
Nudt4	nudix (nucleoside diphosphate linked moiety X)-type motif 4	1398847_at	0.00126755	1.2706
Optn	optineurin	1388432_at	0.000751294	1.81887
Orai1	ORAI calcium release-activated calcium modulator 1	1390031_at	0.0024332	-1.41563
Osbpl3	oxysterol binding protein-like 3	1384136_at	0.000475432	1.43599
Ovol1	Ovo-like 1(Drosophila)	1379478_at	0.00202442	1.51909
Pacs1	phosphofurin acidic cluster sorting protein 1	1367924_at	0.00780294	-1.32043
Paip2	poly(A) binding protein interacting protein 2	1399026_at	0.0026987	1.23277
Papola	poly (A) polymerase alpha	1397493_at	0.00762692	1.41139
Paqr9	progestin and adipoQ receptor family member IX	1382569_at	0.0099392	1.57612
Pbxip1	pre-B-cell leukemia homeobox interacting protein 1	1379868_at	0.00324187	-1.3555
Pcyt1a	phosphate cytidylyltransferase 1, choline, alpha	1369656_at	0.00219499	-1.43397
Pde2a	phosphodiesterase 2A, cGMP-stimulated	1368089_at	0.00256209	-1.307
Pds5b	PDS5, regulator of cohesion maintenance, homolog B (S. cerevisiae)	1377100_at	0.00902161	1.34524
Per1	period homolog 1 (Drosophila)	1374855_at	0.00101176	-1.33739
Pex19	peroxisomal biogenesis factor 19	1382028_at	0.00359462	1.40618
Pgm5	phosphoglucomutase 5	1374969_at	0.00372051	2.07872
Pgs1	phosphatidylglycerophosphate synthase 1	1371863_at	0.0027514	-1.3334
Phrf1	PHD and ring finger domains 1	1387978_at	0.000434748	-1.26865
Pigv	phosphatidylinositol glycan anchor biosynthesis, class V	1391664_at	0.00447011	-1.48921
Pim1	pim-1 oncogene	1369862_at	0.00770349	1.55009
Pla2g15	phospholipase A2, group XV	1375034_at	0.00774416	-1.36524
Plec1	plectin 1	1386941_at	0.00345457	-1.27941
Plekha3	pleckstrin homology domain-containing, family A (phosphoinositide binding specif	1398641_at	0.00853351	-1.26172
Plod3	procollagen-lysine, 2-oxoglutarate 5-dioxygenase 3	1372877_at	0.00213606	-1.24098
Pnpla7	patatin-like phospholipase domain containing 7	1377049_at	0.00599709	-1.31689
Polh	polymerase (DNA directed), eta	1393823_at	0.00495971	-1.42057
Polr2i	polymerase (RNA) II (DNA directed) polypeptide I, 14.5kDa	1373668_at	0.00849937	-1.43768
Ppfibp1	PTPRF interacting protein, binding protein 1 (liprin beta 1)	1372088_at	2.13428e-05	1.56632
Ppm1b	protein phosphatase 1B, magnesium dependent, beta isoform	1371136_at	0.00692689	1.29159
Ppm1j	protein phosphatase 1J	1374310_at	0.00244018	-1.36578
Pptc7	PTC7 protein phosphatase homolog (S. cerevisiae)	1388522_at	0.00213499	-1.23997
Prdx4	peroxiredoxin 4	1387891_at	0.00843929	1.40072
Prkx	protein kinase, X-linked	1389686_at	0.00285207	1.21068
Prr14	proline rich 14	1373132_at	0.00572776	-1.26538
Psma3 /// Psma3l	proteasome (prosome, macropain) subunit, alpha type 3 /// proteasome subunit alp	1368508_at	0.000503988	1.24992
Psmc1	proteasome (prosome, macropain) 26S subunit, ATPase, 1	1398792_at	0.00675622	-1.29102
Psmd8	proteasome (prosome, macropain) 26S subunit, non-ATPase, 8	1389519_at	0.000524504	1.29261
Pstpip1	proline-serine-threonine phosphatase-interacting protein 1	1383426_at	0.00139063	-1.36021
Ptpn14	protein tyrosine phosphatase, non-receptor type 14	1393670_at	0.0091006	1.24334
Pttg1	pituitary tumor-transforming 1	1367780_at	0.00197378	2.16607
Purg	purine-rich element binding protein G	1379817_at	0.000511281	1.97612
Pwwp2a	PWWP domain containing 2A	1392904_at	0.00661313	1.21527
R3hdm1	R3H domain containing 1	1373481_at	0.00695999	1.21225
Rab24	RAB24, member RAS oncogene family	1376705_a_at	0.000649172	-1.44263
Rab5b	RAB5B, member RAS oncogene family	1392643_at	0.00584059	1.30822
Rala	v-ral simian leukemia viral oncogene homolog A (ras related)	1368405_at	0.00442341	1.4869
Rb1cc1	RB1-inducible coiled-coil 1	1385194_at	0.000959457	1.61999
Rbck1	RanBP-type and C3HC4-type zinc finger containing 1	1386966_a_at	0.0088388	-1.26523
Rbm38	RNA binding motif protein 38	1372271_at	0.00234721	1.29263
Rdbp	RD RNA-binding protein	1372290_at	0.00395109	-1.28896
Reep5	receptor accessory protein 5	1371711_at	0.00147413	-1.26835
Rexo4	REX4, RNA exonuclease 4 homolog (S. cerevisiae)	1388912_at	0.00747714	-1.39939
RGD1304595	similar to RIKEN cDNA 6330416G13 gene	1379987_at	0.00333235	-2.2677
RGD1304595	similar to RIKEN cDNA 6330416G13 gene	1391817_at	0.00226392	-1.60474
RGD1305592	similar to RIKEN cDNA 2900092E17	1397628_at	0.00945467	-1.46733
RGD1306936	similar to chromosome 7 open reading frame 30	1377872_at	0.0026317	-1.30366
RGD1306959	similar to C11orf17 protein	1383176_at	0.00816712	1.22003
RGD1307526	similar to modulator of estrogen induced transcription	1381175_at	0.00650035	-1.28723
RGD1307603	similar to hypothetical protein MGC37914	1383732_at	0.00232247	-1.21955
RGD1307890	similar to C1orf25	1380827_at	0.00509616	-1.27451
RGD1308179	similar to RIKEN cDNA 2010316F05	1383774_at	0.00984263	1.42677
RGD1308290	similar to RIKEN cDNA 5730454B08	1375590_at	0.00168117	-1.3321
RGD1309414	similar to KIAA0913 protein	1380979_a_at	2.52141e-05	-1.28812
RGD1310507	similar to RIKEN cDNA 1300017J02	1398577_at	6.76345e-05	1.4596
RGD1310507	similar to RIKEN cDNA 1300017J02	1381939_at	0.000110045	2.22877
RGD1310922	similar to chromosome 16 open reading frame 33; minus -99 protein	1393361_at	0.00305553	1.45724
RGD1311249	Similar to RIKEN cDNA B230312A22	1371991_at	0.00867154	1.40114
RGD1311345	similar to CG9752-PA	1394737_at	0.00378499	1.24524
RGD1311378	similar to RIKEN cDNA 2010011I20	1374943_at	0.00127799	1.45143
RGD1560065	similar to RIKEN cDNA 2410004B18	1374841_at	0.00495661	-1.2314
RGD1560258	similar to RIKEN cDNA 4930579G22	1383555_at	0.000438277	1.46787
RGD1560925	similar to 2610034M16Rik protein	1374375_at	0.00778955	-2.12191
RGD1562747	similar to RIKEN cDNA 1110012L19	1372946_at	0.00989185	-1.30085
RGD1563438	similar to novel protein of unknown function (DUF423) family member	1375526_at	0.00048167	1.34331
RGD1563818 /// Slpi	similar to secretory leukocyte protease inhibitor /// secretory leukocyte peptid	1367998_at	0.00109852	-2.05156
RGD1564174	similar to novel protein similar to Tensin Tns	1388906_at	0.00193855	-1.61898
RGD1564778	similar to RIKEN cDNA 4121402D02	1399118_at	0.00098645	-1.55272
RGD1564778	similar to RIKEN cDNA 4121402D02	1372169_at	0.00206302	-1.37265
RGD1565149	similar to chromosome 16 open reading frame 7	1372495_at	0.000669633	-1.38652
RGD1565983	similar to apurinic/apyrimidinic endonuclease 2	1395667_at	0.00728791	-1.22488
Rgs19	regulator of G-protein signaling 19	1370133_at	0.00563165	-1.28737
Rhoc	ras homolog gene family, member C	1371659_at	0.00139257	-1.26314
Ric8a	resistance to inhibitors of cholinesterase 8 homolog A (C. elegans)	1399023_at	0.00103276	-1.37428
Rin3	Ras and Rab interactor 3	1375020_at	0.00463747	-1.29464
Ripk1	receptor (TNFRSF)-interacting serine-threonine kinase 1	1371529_at	4.67364e-05	-1.26957
Rmnd5b	required for meiotic nuclear division 5 homolog B (S. cerevisiae)	1398372_at	0.000377352	-1.38802
Rnaset2	ribonuclease T2	1375211_at	0.00150176	-1.2168
Rnf181	ring finger protein 181	1398359_at	0.00646094	-1.35408
Rnf20	ring finger protein 20	1385163_at	0.00557055	-1.37766
Rnf5	ring finger protein 5	1371401_at	0.000364278	1.40287
Rpa1	Replication protein A1	1395947_at	0.00336033	-1.31311
Rpp14	ribonuclease P 14 subunit (human)	1377815_at	0.00407804	1.38847
Saps2	SAPS domain family, member 2	1395549_at	0.00771108	-1.21963
Sec61a1	Sec61 alpha 1 subunit (S. cerevisiae)	1371368_at	0.00222074	-1.24554
Selenbp1	selenium binding protein 1	1367673_at	0.00696884	-1.22274
Sell	selectin, lymphocyte	1369801_at	0.00388671	-1.37629
Senp6	SUMO/sentrin specific peptidase 6	1397812_at	0.00237169	-1.28612
Serpinb6a	serine (or cysteine) peptidase inhibitor, clade B, member 6a	1375003_at	0.0012782	-4.15829
Setd5	SET domain containing 5	1378705_at	0.000214767	1.36139
Sf3a1	splicing factor 3a, subunit 1	1389328_at	0.00496871	-1.41231
Sfrs15	splicing factor, arginine/serine-rich 15	1379685_at	0.00212544	-1.89314
Slc25a20	solute carrier family 25 (carnitine/acylcarnitine translocase), member 20	1398249_at	0.00667551	1.61203
Slc2a1	solute carrier family 2 (facilitated glucose transporter), member 1	1370848_at	0.00545156	-1.3614
Slc2a6	solute carrier family 2 (facilitated glucose transporter), member 6	1378386_at	0.00397178	-1.31007
Slc35c2	solute carrier family 35, member C2	1383350_at	0.000978513	-2.29007
Slc45a3	solute carrier family 45, member 3	1389113_at	0.00856854	-1.48184
Slc4a1	solute carrier family 4 (anion exchanger), member 1	1387656_at	0.000648837	1.25167
Slc4a1	solute carrier family 4 (anion exchanger), member 1	1369634_at	0.00330794	1.35845
Slc9a6	solute carrier family 9 (sodium/hydrogen exchanger), member 6	1392705_at	0.00850193	-1.28887
Smap2	small ArfGAP2	1398062_at	0.00910922	-1.37887
Smap2	small ArfGAP2	1390350_at	0.00818086	-1.35825
Smek2	SMEK homolog 2, suppressor of mek1 (Dictyostelium)	1383998_at	0.00766651	1.29205
Snx11	sorting nexin 11	1383653_at	0.0040699	-1.33429
Snx18	sorting nexin 18	1386762_at	0.00898738	-1.26235
Snx19	sorting nexin 19	1394627_at	0.0069878	-1.29183
Sorbs1	sorbin and SH3 domain containing 1	1375349_at	9.06992e-05	-1.44559
Sorl1	sortilin-related receptor, LDLR class A repeats-containing	1386269_x_at	0.0010261	-1.22938
Srd5a1	steroid-5-alpha-reductase, alpha polypeptide 1 (3-oxo-5 alpha-steroid delta 4-de	1370420_at	0.00792331	1.86921
Srprb /// Tf	signal recognition particle receptor, B subunit /// transferrin	1370228_at	0.00131864	-1.47007
Ssna1	Sjogren syndrome nuclear autoantigen 1	1388655_at	0.00188596	-1.22847
Stfa2l3	stefin A2-like 3	1393978_at	0.00479677	-2.64686
Stk11ip	serine/threonine kinase 11 interacting protein	1373459_at	1.36255e-05	-1.46511
Stxbp1	syntaxin binding protein 1	1370840_at	0.00994634	1.53898
Stxbp2	syntaxin binding protein 2	1369057_at	0.00223308	-1.23179
Suds3	suppressor of defective silencing 3 homolog (S. cerevisiae)	1367548_at	0.0069771	1.31536
Sumo1	SMT3 suppressor of mif two 3 homolog 1 (S. cerevisiae)	1399095_at	0.00640102	1.21969
Susd3	sushi domain containing 3	1377351_at	0.00106949	-1.30529
Tacc3	transforming, acidic coiled-coil containing protein 3	1372886_at	0.00350866	-1.49523
Taf13	TAF13 RNA polymerase II, TATA box binding protein (TBP)-associated factor	1383108_at	0.00469545	1.23772
Tbpl1	TATA box binding protein-like 1	1373242_at	0.00245704	-1.4003
Tcf20	transcription factor 20	1390390_at	0.00181047	-1.26832
Tcn2	transcobalamin 2	1367765_at	0.00113119	-1.86685
Tlk1	tousled-like kinase 1	1386850_x_at	0.00262865	1.25091
Tln1	talin 1	1389002_at	0.00142993	-1.27574
Tlr2	toll-like receptor 2	1392280_at	0.00576223	-1.68564
Tmbim6	transmembrane BAX inhibitor motif containing 6	1369879_a_at	0.00594047	1.20348
Tmem144	transmembrane protein 144	1394625_at	0.00429317	1.44003
Tmem63a	transmembrane protein 63a	1377102_at	0.000209547	-1.45967
Tmf1	TATA element modulatory factor 1	1399066_at	0.00234407	1.40006
Tmub1	transmembrane and ubiquitin-like domain containing 1	1372961_at	0.0032405	-1.27492
Tnnc1	troponin C type 1 (slow)	1371354_at	0.00688147	-1.67859
Tomm6	translocase of outer mitochondrial membrane 6 homolog (yeast)	1371399_at	0.00668927	-1.24969
Tradd	TNFRSF1A-associated via death domain	1390434_at	0.000247473	-1.29646
Trim26	tripartite motif-containing 26	1383369_at	0.00439403	1.45074
Tspyl1	TSPY-like 1	1374602_at	0.00333553	1.41547
Tusc2	tumor suppressor candidate 2	1398342_at	0.00516319	1.48527
Txnrd1	thioredoxin reductase 1	1398791_at	0.00764233	-1.20269
Ube2b	ubiquitin-conjugating enzyme E2B, RAD6 homology (S. cerevisiae)	1386923_at	0.00408026	1.34078
Ube2d1	ubiquitin-conjugating enzyme E2D 1, UBC4/5 homolog (yeast)	1385548_at	8.68031e-06	-1.33289
Uchl5	ubiquitin carboxyl-terminal hydrolase L5	1383477_at	0.00344501	1.21362
Ugcgl1	UDP-glucose ceramide glucosyltransferase-like 1	1368953_at	0.00452478	-1.33106
Ugt1a1 /// Ugt1a2 /// Ugt1a3 /// Ugt1a5 /// Ugt1a6 /// Ugt1a7c /// Ugt1a8 /// Ugt1a9	UDP glucuronosyltransferase 1 family, polypeptide A1 /// UDP glucuronosyltransfe	1387759_s_at	0.000369255	-1.86319
Ugt1a1 /// Ugt1a2 /// Ugt1a3 /// Ugt1a5 /// Ugt1a6 /// Ugt1a7c /// Ugt1a8 /// Ugt1a9	UDP glucuronosyltransferase 1 family, polypeptide A1 /// UDP glucuronosyltransfe	1370613_s_at	0.00259446	-1.53217
Usp15	ubiquitin specific peptidase 15	1370460_at	0.00272408	1.3686
Usp2	ubiquitin specific peptidase 2	1387703_a_at	0.00705557	-1.27466
Usp46	ubiquitin specific peptidase 46	1393115_at	0.00337734	1.53269
Visa	virus-induced signaling adapter	1376446_at	0.00168067	1.49008
Wdr33	WD repeat domain 33	1389993_at	0.00738345	-1.27519
Xdh	xanthine dehydrogenase	1369973_at	0.00140044	-1.33615
Xtp3tpa	XTP3-transactivated protein A	1370308_at	0.00169426	1.59675
Yeats4	YEATS domain containing 4	1378100_at	0.00450084	1.27659
Zc3h12a	zinc finger CCCH type containing 12A	1393140_at	0.000128381	-1.28995
Zeb1	zinc finger E-box binding homeobox 1	1370965_at	0.00549386	1.68531
Zfp385a	zinc finger protein 385A	1382826_at	0.00575295	-1.3986
Zfp426l	zinc finger protein 426-like	1393360_at	0.00057554	1.29948
Zfyve21	zinc finger, FYVE domain containing 21	1372030_at	0.000895119	-1.77557
Zmynd17	zinc finger, MYND-type containing 17	1389436_at	0.000540672	-1.49562
Znf496	zinc finger protein 496	1373950_at	0.00743617	-1.24163
Znf532	zinc finger protein 532	1391478_at	0.00207215	-1.56892
Znf655	Zinc finger protein 655	1377620_at	0.00940727	1.35326
Znf668	zinc finger protein 668	1390736_at	0.00437953	-1.64318
Znf821	zinc finger protein 821	1380202_at	0.00981787	1.35133
Zrsr1	zinc finger (CCCH type), RNA binding motif and serine/arginine rich 1	1379590_at	7.71687e-05	1.42845
Zzef1	Zinc finger, ZZ-type with EF hand domain 1	1389703_at	0.0083503	-1.23753
---	---	1391616_at	0.00128847	-2.33783
---	---	1382278_at	0.00627154	-2.27067
---	---	1390849_at	0.000298404	-2.25181
---	---	1381771_at	0.00262493	-2.16014
---	---	1397389_at	0.00828053	-2.13935
---	---	1385805_at	0.00374265	-2.12951
---	---	1380531_at	0.00468633	-2.02326
---	---	1378233_at	0.00830264	-1.95301
---	---	1384680_at	0.00213662	-1.9068
---	---	1372104_at	0.00410941	-1.89721
---	---	1384027_a_at	0.00588062	-1.84158
---	---	1374714_at	0.00357008	-1.81591
---	---	1376095_at	0.00104216	-1.77535
---	---	1382352_at	0.00021962	-1.71752
---	---	1396660_at	0.00169882	-1.70478
---	---	1380219_at	4.2968e-05	-1.70335
---	---	1373536_at	0.00261766	-1.65664
---	---	1380807_at	0.00603659	-1.62496
---	---	1397641_at	0.00239314	-1.54879
---	---	1374924_at	0.00309063	-1.54526
---	---	1377733_at	0.00325801	-1.53989
---	---	1374298_at	0.00362492	-1.52904
---	---	1380859_at	0.00958288	-1.5289
---	---	1374307_at	0.00857116	-1.52855
---	---	1379708_at	0.00576876	-1.51892
---	---	1393495_at	0.00142394	-1.48997
---	---	1395568_at	0.00141585	-1.47656
---	---	1395205_at	0.00134101	-1.47382
---	---	1375549_at	0.00217409	-1.47061
---	---	1383936_at	0.00472819	-1.47042
---	---	1384546_at	0.000110851	-1.46529
---	---	1395684_at	0.00151168	-1.44637
---	---	1395048_at	0.00435673	-1.44406
---	---	1373191_at	0.00813026	-1.44359
---	---	1389110_at	0.00542958	-1.43671
---	---	1377744_at	0.0019592	-1.43652
---	---	1389516_at	0.00440422	-1.43221
---	---	1385237_at	0.00664862	-1.42732
---	---	1380907_at	0.00425429	-1.41935
---	---	1391209_at	0.00333377	-1.41508
---	---	1380037_at	0.000219111	-1.41363
---	---	1385480_at	0.00241078	-1.40283
---	---	1371787_at	0.00097344	-1.39852
---	---	1384946_at	0.0044198	-1.39676
---	---	1383901_at	0.00664595	-1.39672
---	---	1383963_at	0.00931967	-1.39659
---	---	1373183_at	0.00366195	-1.39169
---	---	1391901_at	0.00138554	-1.3845
---	---	1384272_at	0.00128636	-1.38278
---	---	1386420_at	0.00769891	-1.37989
---	---	1377843_at	0.00646197	-1.37848
---	---	1381255_at	0.000497924	-1.37446
---	---	1376991_at	0.00100683	-1.36992
---	---	1378334_a_at	0.00167896	-1.35407
---	---	1391306_at	0.00142066	-1.35148
---	---	1381262_at	0.0022182	-1.34361
---	---	1378030_at	0.00510716	-1.34132
---	---	1380410_at	0.00886795	-1.33711
---	---	1373586_at	0.000606465	-1.33576
---	---	1394576_at	0.00656039	-1.33446
---	---	1383510_at	0.000499478	-1.33236
---	---	1379410_at	0.00570219	-1.32892
---	---	1381834_at	0.00509537	-1.32416
---	---	1389388_at	0.00170183	-1.31743
---	---	1383871_at	0.00359425	-1.31429
---	---	1379656_a_at	0.00417601	-1.30672
---	---	1390985_at	0.00328044	-1.30396
---	---	1396714_at	0.00781168	-1.29979
---	---	1397895_at	0.00786528	-1.29736
---	---	1373979_at	0.00188182	-1.29397
---	---	1395393_at	0.00598271	-1.29214
---	---	1399104_at	0.00575791	-1.28545
---	---	1393996_at	0.00795825	-1.2815
---	---	1385760_at	0.00170671	-1.27833
---	---	1391256_at	0.00537836	-1.27352
---	---	1385696_at	0.00495512	-1.26881
---	---	1382574_at	0.00233143	-1.26839
---	---	1388473_at	0.00115184	-1.26013
---	---	1379528_at	0.00302783	-1.25988
---	---	1376109_at	0.0072904	-1.2593
---	---	1378078_at	9.33202e-05	-1.25709
---	---	1380568_a_at	0.00766755	-1.25216
---	---	1378976_x_at	0.007061	-1.2468
---	---	1391406_at	0.00164769	-1.24453
---	---	1389427_at	0.0020627	-1.24297
---	---	1372851_at	0.00482363	-1.24012
---	---	1390503_at	0.00784614	-1.22904
---	---	1396161_at	0.0076698	-1.22528
---	---	1377002_at	0.008676	-1.22111
---	---	1376851_at	0.00916416	-1.21921
---	---	1379232_at	0.000589962	-1.21596
---	---	1383921_at	0.00818796	-1.21473
---	---	1396638_at	0.00418339	-1.21104
---	---	1374914_at	0.00240564	-1.20064
---	---	1381860_at	0.000405874	1.21173
---	---	1389134_at	0.00918765	1.2202
---	---	1395762_at	0.00433744	1.22042
---	---	1390946_at	0.000940195	1.22546
---	---	1394452_at	0.00753385	1.23193
---	---	1386186_s_at	0.00565052	1.24051
---	---	1380128_at	0.0083876	1.2415
---	---	1395350_at	0.00973641	1.24153
---	---	1396202_at	0.00472155	1.24404
---	---	1383894_at	0.00794575	1.2494
---	---	1395234_at	0.00310275	1.24953
---	---	1382572_at	0.00220882	1.25231
---	---	1373070_at	0.0043197	1.25997
---	---	1396811_at	0.00126972	1.2627
---	---	1379541_at	0.00524965	1.26324
---	---	1380301_at	0.00471499	1.27299
---	---	1395345_at	0.000449687	1.27806
---	---	1390695_at	0.00995962	1.28277
---	---	1383659_a_at	0.00113013	1.28455
---	---	1384514_at	0.00904341	1.2905
---	---	1377628_at	0.00276828	1.30332
---	---	1375850_at	0.00591855	1.30396
---	---	1381321_at	0.00975213	1.30511
---	---	1367489_at	0.000291193	1.36439
---	---	1393371_at	0.0015596	1.37635
---	---	1380312_at	0.000604589	1.38152
---	---	1390747_at	0.00484264	1.39662
---	---	1395359_at	0.000454573	1.39674
---	---	1397722_at	0.00119585	1.40401
---	---	1377677_a_at	0.00565403	1.42773
---	---	1374552_at	0.00028431	1.43444
---	---	1395655_at	0.00249202	1.46109
---	---	1377890_at	0.00430433	1.47139
---	---	1397164_at	0.00396327	1.51169
---	---	1395578_at	0.00476108	1.52841
---	---	1395648_at	0.00231224	1.53571
---	---	1372727_at	0.00135977	1.6202
---	---	1391548_at	0.00564999	1.62575
---	---	1372261_at	0.00282155	1.74277
---	---	1381940_at	0.000458455	1.76946
---	---	1394671_at	0.00269069	1.78132
---	---	1393860_at	0.00834426	1.81775
---	---	1390818_at	0.00655863	1.81963
---	---	1395677_at	0.00214951	1.99919
---	---	1397170_at	0.000931248	2.49145
---	---	1385380_at	0.00291053	5.95445
---	---	1392037_at	0.000587396	13.0382
