# Supplementary material for: Genome response to tissue plasminogen activator in experimental ischemic stroke
Source: BMC Genomics. 2010 Apr 21;11:254. doi: 10.1186/1471-2164-11-254 (PMC2875237; doi:10.1186/1471-2164-11-254)
Supplement: Additional file 3 — List of genes predictive of tPA treatment in reperfused-MCAO. The 27 gene probes identified to optimally predict treatment with tPA in rats with reperfused-MCAO. The 27 probes were derived from the 533 gene probes in Additional File 2 using Prediction Analysis of Microarrays (PAM). [file 1471-2164-11-254-S3.XLS]

## Sheet: AF-3. PAM Genes Reperfused-MCAO
Additional File-3. 27 gene probes identified by Prediction Analysis of Microarrays (PAM) to correctly predict tPA use in rats with Reperfused-MCAO
Gene Symbol	Gene Title	Affy ID
Anxa1	annexin A1	1394451_at
Bcl11b	B-cell CLL/lymphoma 11B (zinc finger protein)	1391948_at
Car5b	carbonic anhydrase 5b, mitochondrial	1377573_at
Comt	catechol-O-methyltransferase	1368826_at
Dpm1	dolichyl-phosphate mannosyltransferase polypeptide 1, catalytic subunit	1377593_at
Ggt1	gamma-glutamyltransferase 1	1368374_a_at
Klhdc5	kelch domain containing 5	1379615_at
LOC685157	similar to paired immunoglobin-like type 2 receptor beta	1395301_x_at
Mad2l2	MAD2 mitotic arrest deficient-like 2 (yeast)	1374146_at
Mmp9	matrix metallopeptidase 9	1398275_at
Optn	optineurin	1388432_at
Ppfibp1	PTPRF interacting protein, binding protein 1 (liprin beta 1)	1372088_at
Purg	purine-rich element binding protein G	1379817_at
RGD1310507	similar to RIKEN cDNA 1300017J02	1381939_at
RGD1563818 /// Slpi	similar to secretory leukocyte protease inhibitor /// secretory leukocyte peptid	1367998_at
Serpinb6a	serine (or cysteine) peptidase inhibitor, clade B, member 6a	1375003_at
Slc35c2	solute carrier family 35, member C2	1383350_at
Stk11ip	serine/threonine kinase 11 interacting protein	1373459_at
Ugt1a1 /// Ugt1a2 /// Ugt1a3 /// Ugt1a5 /// Ugt1a6 /// Ugt1a7c /// Ugt1a8 /// Ugt1a9	UDP glucuronosyltransferase 1 family, polypeptide A1 /// UDP glucuronosyltransfe	1387759_s_at
---	---	1380219_at
---	---	1381940_at
---	---	1382352_at
---	---	1385380_at
---	---	1390849_at
---	---	1391616_at
---	---	1392037_at
---	---	1397170_at
