# Supplementary material for: Genome response to tissue plasminogen activator in experimental ischemic stroke
Source: BMC Genomics. 2010 Apr 21;11:254. doi: 10.1186/1471-2164-11-254 (PMC2875237; doi:10.1186/1471-2164-11-254)
Supplement: Additional file 4 — List of genes regulated by tPA in permanent-MCAO. The 293 gene probes differentially regulated by tPA at 24 hours in rats with permanent-MCAO (p ≤ 0.01, fold change ≥ |1.2|) [file 1471-2164-11-254-S4.XLS]

## Sheet: AF-4.  tPA Permanent-MCAO Genes
Additional File-4. 293 gene probes significantly regulated by tPA in rats with Permanent-MCAO (unpaired t-test, p≤0.01, fold change ≥|1.5|)
Gene Symbol	Gene Title	Affy ID	p-value	Fold-Change
Acbd3	acyl-Coenzyme A binding domain containing 3	1372552_at	0.00932036	1.2822
Actr10	actin-related protein 10 homolog (S. cerevisiae)	1373048_at	0.00810974	-1.23008
Actr1b	ARP1 actin-related protein 1 homolog B (yeast)	1373792_at	0.000214276	-1.21894
Adfp	adipose differentiation related protein	1390383_at	0.00416745	-1.41933
Aif1	allograft inflammatory factor 1	1368558_s_at	0.00156151	-1.57972
Ak3	adenylate kinase 3	1368095_at	0.00583863	1.48822
Akap13	A kinase (PRKA) anchor protein 13	1398369_at	0.00619568	1.2742
Ankhd1-Eif4ebp3	Ankhd1-Eif4ebp3 fusion transcript	1394041_at	0.00114815	1.50787
Arid2	AT rich interactive domain 2 (Arid-rfx like)	1399156_at	0.000472037	1.28544
Armc7	armadillo repeat containing 7	1383246_at	0.000336706	-1.63332
Asah1	N-acylsphingosine amidohydrolase (acid ceramidase) 1	1369077_at	0.00351796	1.20372
Asb13	ankyrin repeat and SOCS box-containing 13	1391813_at	0.00568845	1.26719
Atp2b1	ATPase, Ca++ transporting, plasma membrane 1	1386426_at	0.00199229	1.25026
Atp5b	ATP synthase, H+ transporting, mitochondrial F1 complex, beta polypeptide	1370275_at	0.00412057	-1.22648
Atp5j	ATP synthase, H+ transporting, mitochondrial F0 complex, subunit F6	1370230_at	0.0059272	-1.21824
Atp5o	ATP synthase, H+ transporting, mitochondrial F1 complex, O subunit	1370276_at	0.00736324	-1.23201
Bahd1	bromo adjacent homology domain containing 1	1371522_at	0.00560056	1.31028
Bat4	HLA-B associated transcript 4	1372956_at	0.00989145	-1.37878
Bbs5	Bardet-Biedl syndrome 5 (human)	1378656_at	0.00658161	1.33595
Cbll1	Cas-Br-M (murine) ecotropic retroviral transforming sequence-like 1	1392847_at	0.00134458	-1.37492
Ccdc127	coiled-coil domain containing 127	1385101_a_at	0.00255437	1.62976
Ccdc23	coiled-coil domain containing 23	1372493_at	0.00914232	-1.38526
Ccdc77	coiled-coil domain containing 77	1390284_at	0.000328081	1.83086
Cct6a	Chaperonin containing Tcp1, subunit 6A (zeta 1)	1377006_at	0.00754758	1.48857
Cdadc1	cytidine and dCMP deaminase domain containing 1	1385329_at	0.00312814	-1.39235
Centg2	centaurin, gamma 2	1377926_at	0.00538355	1.20819
Cgrrf1	cell growth regulator with ring finger domain 1	1387244_at	0.000875456	-1.27272
Chsy1	chondroitin sulfate synthase 1	1374537_at	0.00515426	1.20932
Clcf1	cardiotrophin-like cytokine factor 1	1385827_at	0.00647445	1.28043
Cndp2	CNDP dipeptidase 2 (metallopeptidase M20 family)	1372132_at	0.00672873	-1.36478
Cog7	component of oligomeric golgi complex 7	1379876_at	0.00549432	1.47767
Col17a1	collagen, type XVII, alpha 1	1383365_at	0.00381722	1.26985
Commd7	COMM domain containing 7	1384021_at	0.000263985	-1.56832
Coq10b	coenzyme Q10 homolog B (S. cerevisiae)	1373866_at	0.00885614	1.28615
Cox7c	cytochrome c oxidase, subunit VIIc	1389820_at	0.00234832	-1.203
Cpne8	copine VIII	1391830_at	0.00718048	-1.83578
Crebl2	cAMP responsive element binding protein-like 2	1373618_at	0.00202906	1.22464
Crnkl1	crooked neck pre-mRNA splicing factor-like 1 (Drosophila)	1387300_at	0.00906609	1.20041
Csf1	colony stimulating factor 1 (macrophage)	1379631_at	0.00580085	-1.69901
Cuedc2	CUE domain containing 2	1376368_at	0.00015625	-1.55834
Cyba	cytochrome b-245, alpha polypeptide	1370219_at	0.00654545	-1.49902
Dnajc4	DnaJ (Hsp40) homolog, subfamily C, member 4	1372428_at	0.00271146	-1.55826
Dnmbp	dynamin binding protein	1372650_at	0.00838929	-1.3112
Dpp8	dipeptidylpeptidase 8	1382213_at	0.00282981	1.28342
Eea1	early endosome antigen 1	1394985_at	0.00874145	1.24781
Eea1	early endosome antigen 1	1398579_at	0.0023043	1.50612
Eif3s10	eukaryotic translation initiation factor 3, subunit 10 (theta)	1379485_at	0.00552014	1.27328
Elmo1	engulfment and cell motility 1	1379396_at	0.00533341	1.24484
Ensa	endosulfine alpha	1389912_at	0.00698153	-1.63213
Etfb	electron-transfer-flavoprotein, beta polypeptide	1388358_at	0.00855592	-1.55891
Eya3	Eyes absent homolog 3 (Drosophila)	1389149_at	0.0049643	1.27215
Fam114a1	family with sequence similarity 114, member A1	1389435_at	0.0051706	-1.53413
Fam32a	family with sequence similarity 32, member A	1388508_at	0.00782436	-1.23694
Fbxo6	F-box protein 6	1370820_at	0.00598643	-1.20918
Fcgr2b	Fc fragment of IgG, low affinity IIb, receptor (CD32)	1371079_at	0.00587204	-1.5064
Fcn1	ficolin (collagen/fibrinogen domain containing) 1	1387794_at	0.00240505	-1.6425
Fetub	fetuin B	1387082_at	0.00159259	-2.62218
Fgl2	fibrinogen-like 2	1383516_at	0.00140375	1.99852
Fgl2	fibrinogen-like 2	1386637_at	0.00176251	2.83121
Fmo5	flavin containing monooxygenase 5	1383248_at	0.00867589	-1.68053
Gadd45b	growth arrest and DNA-damage-inducible, beta	1372016_at	0.00696907	-1.44168
Gclc	glutamate-cysteine ligase, catalytic subunit	1372523_at	0.00513061	1.52253
Golim4	golgi integral membrane protein 4	1398606_at	0.00656523	1.26063
Grb2	growth factor receptor bound protein 2	1368386_at	0.00768377	1.22628
Gucy1b3	guanylate cyclase 1, soluble, beta 3	1374389_at	0.00633009	1.92915
Gyg1	glycogenin 1	1367900_at	0.00637538	-1.39993
Gzmb	granzyme B	1379794_at	0.00366004	1.74423
H3f3b	H3 histone, family 3B	1398849_at	0.00921655	-1.24534
Hace1	HECT domain and ankyrin repeat containing, E3 ubiquitin protein ligase 1	1382779_at	0.00986342	1.37566
Heatr5b	HEAT repeat containing 5B	1383710_at	0.00781334	1.37129
Herc2	hect domain and RLD 2	1390648_at	0.00430027	1.43502
Hipk2	homeodomain interacting protein kinase 2	1376692_at	0.00348758	1.20195
Ifi30	interferon gamma inducible protein 30	1372070_at	0.00824811	-1.49036
Inpp5f	inositol polyphosphate-5-phosphatase F	1391312_at	0.00667936	-1.64661
Irak2	interleukin-1 receptor-associated kinase 2	1383474_at	0.00464122	1.48429
Itgb2	integrin beta 2	1383131_at	0.002887	1.20718
Jag1	jagged 1	1368725_at	0.00500154	-2.08756
Kif20a	kinesin family member 20A	1373722_at	0.00979047	1.30812
Klhdc3	kelch domain containing 3	1371674_at	0.00259588	-1.29553
Klre1	killer cell lectin-like receptor, family E, member 1	1380313_at	0.002901	2.15315
Larp7	La ribonucleoprotein domain family, member 7	1384256_at	0.00610678	1.34177
Lasp1	LIM and SH3 protein 1	1388566_at	0.00477282	1.25786
Lcn5	lipocalin 5	1369317_at	0.000643222	1.60468
Lmnb1	lamin B1	1368811_at	0.00850188	-1.26263
LOC100125365	hypothetical protein LOC100125365	1398942_at	0.00727505	1.28826
LOC292069	similar to RIKEN cDNA 2310061F22	1372952_at	0.00201717	-1.30961
LOC365090	similar to 5-nucleotidase, cytosolic II	1384423_at	0.00607141	-1.25573
LOC500584	similar to casein kinase 1, gamma 3 isoform 2	1393704_at	0.00913247	-1.32962
LOC500591	similar to calmodulin-binding transcription activator 1	1397536_at	0.00470729	1.21754
LOC679612	hypothetical protein LOC679612	1375130_at	0.0060343	-1.20854
LOC679880	hypothetical protein LOC679880	1388942_at	0.000863347	1.3331
LOC684755	similar to zinc finger like protein 1	1372411_at	0.00591242	-1.23587
LOC688018	Similar to SH3-domain binding protein 3	1395532_at	0.00332069	1.5936
LOC690035	similar to Protein KIAA0586	1393089_at	0.00798892	1.70111
LOC690559	similar to reduced expression 2	1383343_at	0.00972229	1.49926
Map3k7ip2	mitogen-activated protein kinase kinase kinase 7 interacting protein 2	1398934_at	0.00699647	1.26747
Mapre1	microtubule-associated protein, RP/EB family, member 1	1370792_at	0.00718415	-1.31398
Micalcl	MICAL C-terminal like	1384210_at	0.0095365	1.67667
Mrpl35	mitochondrial ribosomal protein L35	1371955_at	0.00263642	-1.80489
Mrpl40	mitochondrial ribosomal protein L40	1388517_at	0.00131393	-1.37758
Mrps18a	mitochondrial ribosomal protein S18A	1371591_at	0.00641316	-1.39434
Mtvr2	mammary tumor virus receptor 2	1388588_at	0.00756373	-1.46858
Ncor1	nuclear receptor co-repressor 1	1398976_at	0.00536154	1.26957
Nek1	NIMA (never in mitosis gene a)-related expressed kinase 1	1389996_at	0.00399608	1.3967
Neo1	neogenin homolog 1 (chicken)	1392770_at	0.00564713	-1.46869
Notch1	Notch homolog 1, translocation-associated (Drosophila)	1390426_at	0.0030143	1.4496
Nrbp2	nuclear receptor binding protein 2	1374417_at	0.00279281	-1.31682
Osbpl11	oxysterol binding protein-like 11	1375209_at	0.00314054	1.26957
P2ry6	pyrimidinergic receptor P2Y, G-protein coupled, 6	1368754_at	0.00406238	-1.9155
Pcdh21	protocadherin 21	1367888_at	0.0032738	1.94238
Pik3cd	phosphatidylinositol 3-kinase catalytic delta polypeptide	1393755_at	0.00573159	-1.30648
Pion	pigeon homolog (Drosophila)	1382181_at	0.0027818	-1.61147
Pld4	phospholipase D family, member 4	1373785_at	0.00667278	-1.50045
Polr2j	polymerase (RNA) II (DNA directed) polypeptide J, 13.3kDa	1398914_at	0.00371999	-1.38319
Prpf6	PRP6 pre-mRNA splicing factor 6 homolog (S. cerevisiae)	1389629_at	0.00676969	1.20211
Psmb5	proteasome (prosome, macropain) subunit, beta type 5	1371348_at	0.00468354	-1.25151
Ptpra	protein tyrosine phosphatase, receptor type, A	1368516_at	9.80539e-05	1.38277
Ptprf	protein tyrosine phosphatase, receptor type, F	1368036_at	0.00825739	1.35908
Pxmp4	peroxisomal membrane protein 4	1383117_at	0.00833613	1.74707
Rbm34	RNA binding motif protein 34	1389065_at	0.0039837	1.50798
Rbm39	RNA binding motif protein 39	1379737_a_at	0.0026138	-1.25938
RGD1304595	similar to RIKEN cDNA 6330416G13 gene	1391817_at	0.000680185	-1.67471
RGD1305225	similar to RIKEN cDNA C130022K22 gene	1377864_at	0.00765669	-1.20364
RGD1306520	similar to receptor-interacting factor 1	1385168_at	0.0061643	1.54782
RGD1307235	similar to RIKEN cDNA 2310035C23	1397714_at	0.00044918	-1.29308
RGD1308489	similar to hypothetical protein	1389372_at	0.0010467	1.40595
RGD1309453	similar to hypothetical protein FLJ32884	1394651_at	0.00327052	2.06661
RGD1311066	similar to RIKEN cDNA 0610011L14 gene	1395383_at	0.0075413	1.38621
RGD1311563	similar to Oligosaccharyl transferase 3 CG7748-PA	1383631_at	0.00346912	-1.30091
RGD1561065	similar to mKIAA1111 protein	1377819_at	0.00360765	1.2787
RGD1561940	Similar to KB07 protein	1377542_at	0.00260337	-1.507
RGD1563818 /// Slpi	similar to secretory leukocyte protease inhibitor /// secretory leukocyte peptid	1367998_at	0.00328898	-1.70396
RGD1564174	similar to novel protein similar to Tensin Tns	1388906_at	0.00925964	1.26255
RGD1564247 /// Senp5	similar to SUMO/sentrin specific protease 5 /// SUMO/sentrin specific protease 5	1391262_at	0.00133265	1.62479
RGD1564792	RGD1564792	1397838_at	0.00290149	-1.53021
RGD1564943	similar to 4930429A08Rik protein	1395064_at	0.00922568	1.30489
Rkhd1	ring finger (C3HC4 type) and KH domain containing 1	1377623_at	0.00582121	1.25316
Robld3	roadblock domain containing 3	1398887_at	0.00964161	-1.25376
Rtp4	receptor (chemosensory) transporter protein 4	1379285_at	0.00108271	-2.01695
Sars	seryl-tRNA synthetase	1375441_at	0.000625984	-1.48206
Scarb1	scavenger receptor class B, member 1	1386956_at	0.0047044	-1.43309
Scin	Scinderin	1391279_at	0.00130344	2.03162
Sel1l	Sel-1 suppressor of lin-12-like (C. elegans)	1373313_at	0.000741318	1.31448
Serpinb1a	serine (or cysteine) proteinase inhibitor, clade B, member 1a	1377034_at	0.00341311	-1.5808
Slc15a4	solute carrier family 15, member 4	1370440_at	0.00488496	-1.34114
Slc35c2	solute carrier family 35, member C2	1383350_at	0.0065023	-1.61752
Slc45a3	solute carrier family 45, member 3	1389113_at	0.00564648	-1.53752
Slk	STE20-like kinase (yeast)	1394205_at	0.00195557	1.73085
Smagp	small cell adhesion glycoprotein	1372734_at	0.00529806	-1.4394
Smap2	small ArfGAP2	1398062_at	0.00455368	-1.38562
Smarce1	SWI/SNF related, matrix associated, actin dependent regulator of chromatin, subf	1372938_at	0.00480872	1.21552
Snx18	sorting nexin 18	1390298_at	0.00227169	-1.4295
Sod1	superoxide dismutase 1, soluble	1367641_at	0.00764345	-1.36706
Ssfa2	sperm specific antigen 2	1377595_at	0.00306291	1.27582
St3gal4	ST3 beta-galactoside alpha-2,3-sialyltransferase 4	1373224_at	0.00197662	-1.54233
Taf5l	TAF5-like RNA polymerase II, p300/CBP-associated factor (PCAF)-associated factor	1373449_at	0.00354066	1.35082
Tbl1xr1	transducin (beta)-like 1X-linked receptor 1	1394107_at	0.000866597	1.45422
Thap7	THAP domain containing 7	1374341_at	0.00615179	-1.3724
Tifa	TRAF-interacting protein with forkhead-associated domain	1382311_at	0.00739482	-1.38237
Timp3	TIMP metallopeptidase inhibitor 3	1375138_at	0.00617161	2.38708
Tmem141	transmembrane protein 141	1372098_at	0.00469323	-1.43104
Tmem206	transmembrane protein 206	1393165_at	0.00827465	-1.67453
Tmem219	transmembrane protein 219	1383674_at	0.00694738	-1.31707
Tmem39a	transmembrane protein 39a	1374484_at	0.00486187	1.50634
Tmem9b	TMEM9 domain family, member B	1374675_at	0.000467193	-1.45084
Tnfrsf21	tumor necrosis factor receptor superfamily, member 21	1393584_at	0.000325237	1.88344
Tp53bp1	tumor protein p53 binding protein 1	1374788_at	0.000167041	1.27559
Tpm3	tropomyosin 3, gamma	1398303_s_at	0.00649487	1.2531
Trappc5	trafficking protein particle complex 5	1377987_at	0.00508021	-1.33886
Tsc22d4	TSC22 domain family, member 4	1382315_at	0.00355638	-1.50531
Tsta3	tissue specific transplantation antigen P35B	1398953_at	0.00587841	-1.23604
Txndc15	thioredoxin domain containing 15	1367510_at	0.00874358	-1.40843
Txndc4	thioredoxin domain containing 4 (endoplasmic reticulum)	1372298_at	0.00137205	1.21812
Ugt1a1 /// Ugt1a2 /// Ugt1a3 /// Ugt1a5 /// Ugt1a6 /// Ugt1a7c /// Ugt1a8 /// Ugt1a9	UDP glucuronosyltransferase 1 family, polypeptide A1 /// UDP glucuronosyltransfe	1370613_s_at	4.88478e-05	-1.54195
Ugt1a1 /// Ugt1a2 /// Ugt1a3 /// Ugt1a5 /// Ugt1a6 /// Ugt1a7c /// Ugt1a8 /// Ugt1a9	UDP glucuronosyltransferase 1 family, polypeptide A1 /// UDP glucuronosyltransfe	1387759_s_at	0.00573788	-1.49747
Uhrf1bp1l	UHRF1 binding protein 1-like	1392559_at	0.00447885	1.42804
Urb1	URB1 ribosome biogenesis 1 homolog (S. cerevisiae)	1377889_at	0.00213495	1.65213
Usp47	ubiquitin specific peptidase 47	1373157_at	0.00956378	1.25779
Utrn	Utrophin	1395132_at	0.00324002	1.49357
Wasl	Wiskott-Aldrich syndrome-like	1391625_at	0.000921313	-1.43212
Wee1	wee 1 homolog (S. pombe)	1397409_s_at	0.00679284	1.29021
Xpo5	exportin 5	1385167_at	0.00527087	1.41788
Ylpm1	YLP motif containing 1	1379247_at	0.00817133	1.3502
Ywhah	tyrosine 3-monooxygenase/tryptophan 5-monooxygenase activation protein, eta poly	1367693_at	0.00329919	1.32848
Zfp259	zinc finger protein 259	1393105_at	0.00742462	-1.20098
Zkscan5	zinc finger with KRAB and SCAN domains 5	1377244_at	0.000859587	-1.20611
40062	septin 6	1398405_at	0.00574094	1.44943
---	---	1380439_at	0.00858719	-2.5502
---	---	1396884_at	0.00803413	-2.39975
---	---	1394179_s_at	0.00854376	-2.36398
---	---	1371910_at	0.0014983	-2.28032
---	---	1390173_at	0.00223611	-2.12795
---	---	1389110_at	0.00411979	-1.93742
---	---	1389491_at	0.00785158	-1.83871
---	---	1397443_at	0.000485816	-1.81343
---	---	1378231_at	0.00162269	-1.75757
---	---	1386168_at	0.00976364	-1.74499
---	---	1383697_at	0.00856465	-1.7096
---	---	1377092_at	0.000871216	-1.69235
---	---	1373172_at	0.00789485	-1.57173
---	---	1384621_at	0.00274812	-1.5376
---	---	1380487_at	0.005462	-1.49248
---	---	1389371_at	0.00280211	-1.47299
---	---	1382794_at	0.00738837	-1.4446
---	---	1383944_at	0.00823989	-1.42959
---	---	1381624_at	0.00573628	-1.42719
---	---	1398563_at	0.000107256	-1.38431
---	---	1378790_at	0.0084164	-1.36885
---	---	1384137_at	0.00466866	-1.34915
---	---	1390939_at	0.0023339	-1.3479
---	---	1371391_at	0.00210759	-1.34036
---	---	1389696_at	0.0034615	-1.31852
---	---	1371512_at	0.00779184	-1.30806
---	---	1391505_x_at	0.00945344	-1.26887
---	---	1376863_at	0.00361801	-1.25809
---	---	1388585_at	0.00830252	-1.22157
---	---	1381125_at	0.00780207	-1.21476
---	---	1382254_at	0.000618021	1.20349
---	---	1382233_a_at	0.00113378	1.20488
---	---	1390719_at	0.00330775	1.20748
---	---	1373944_at	0.00602961	1.20784
---	---	1398555_at	0.00696053	1.20849
---	---	1383102_at	0.00810356	1.22278
---	---	1374510_at	0.000574832	1.2248
---	---	1384398_at	0.00173861	1.22749
---	---	1389331_at	0.00496092	1.23178
---	---	1379540_at	0.00269463	1.2324
---	---	1380811_at	0.00257179	1.24035
---	---	1388558_at	0.0054657	1.25537
---	---	1396077_at	0.00662253	1.25817
---	---	1392806_at	0.00311301	1.2598
---	---	1371610_at	0.00522184	1.26033
---	---	1379687_at	0.00989676	1.26414
---	---	1373019_at	0.0094545	1.26915
---	---	1397195_at	0.00221475	1.27681
---	---	1371867_at	0.00352479	1.28054
---	---	1390515_at	0.00294268	1.28365
---	---	1376115_at	0.00217892	1.29203
---	---	1378916_at	0.00197098	1.2943
---	---	1373851_at	0.00699524	1.29589
---	---	1391460_at	0.00679987	1.31494
---	---	1388450_at	0.00272022	1.32171
---	---	1395583_at	0.00035793	1.32689
---	---	1379866_at	0.00240379	1.32958
---	---	1393402_at	0.00891791	1.333
---	---	1393184_at	0.00127468	1.33865
---	---	1393371_at	0.00989542	1.34201
---	---	1376278_at	0.00122783	1.34671
---	---	1372444_at	0.00935762	1.35164
---	---	1383123_at	0.0057415	1.35814
---	---	1383772_at	0.00371011	1.37079
---	---	1384059_at	0.00125518	1.37101
---	---	1378668_at	0.00154114	1.37803
---	---	1377151_at	0.00940364	1.381
---	---	1385581_at	0.00397691	1.39187
---	---	1374315_at	0.00244799	1.39329
---	---	1389150_at	0.00180408	1.39544
---	---	1393380_at	0.00282889	1.39839
---	---	1393094_at	0.00955954	1.4021
---	---	1383576_at	0.00176035	1.40359
---	---	1373679_at	0.00718745	1.40384
---	---	1396667_at	0.00933763	1.40656
---	---	1372178_at	0.00178078	1.41208
---	---	1380233_x_at	0.0090878	1.41994
---	---	1390330_at	0.00323402	1.42557
---	---	1392600_a_at	0.00454387	1.42594
---	---	1390129_at	0.00539121	1.4272
---	---	1379562_at	0.00155714	1.4281
---	---	1392945_at	0.0047865	1.43788
---	---	1375194_at	0.00483286	1.4461
---	---	1371798_at	0.00362265	1.458
---	---	1393143_at	0.00810392	1.46849
---	---	1379797_at	0.00927216	1.47267
---	---	1378462_at	0.00526556	1.47813
---	---	1372623_at	0.00599617	1.4836
---	---	1379768_at	0.00648053	1.48413
---	---	1375994_at	0.00337731	1.51404
---	---	1397355_at	0.000230004	1.51533
---	---	1374259_at	0.000979495	1.53673
---	---	1388662_at	0.0030991	1.53992
---	---	1382594_at	0.00844679	1.54036
---	---	1382460_at	0.00706873	1.54966
---	---	1379662_a_at	0.000126672	1.55711
---	---	1389039_at	0.00512127	1.56075
---	---	1398727_at	0.00206322	1.5609
---	---	1386679_at	0.00444746	1.60484
---	---	1389008_at	0.00852338	1.61864
---	---	1380452_at	0.00307352	1.63079
---	---	1382372_at	0.00329675	1.64455
---	---	1386621_at	0.00648634	1.66407
---	---	1378880_at	0.000720285	1.70181
---	---	1375699_at	0.00596492	1.88933
---	---	1392166_at	0.000330034	1.9763
