# Supplementary material for: Genome response to tissue plasminogen activator in experimental ischemic stroke
Source: BMC Genomics. 2010 Apr 21;11:254. doi: 10.1186/1471-2164-11-254 (PMC2875237; doi:10.1186/1471-2164-11-254)
Supplement: Additional file 5 — List of genes predictive of tPA treatment in permanent-MCAO. The 62 gene probes identified to optimally predict treatment with tPA in rats with permanent-MCAO. The 62 probes were derived from the 293 gene probes in Additional File 4 using Prediction Analysis of Microarrays (PAM). [file 1471-2164-11-254-S5.XLS]

## Sheet: AF-5.  PAM Genes Permanent-MCAO
Additional File-5. 62 gene probes identified by Prediction Analysis of Microarrays (PAM) to correctly predict tPA use in rats with Permanent-MCAO
Gene Symbol	Gene Title	Affy ID
Aif1	allograft inflammatory factor 1	1368558_s_at
Ankhd1-Eif4ebp3	Ankhd1-Eif4ebp3 fusion transcript	1394041_at
Armc7	armadillo repeat containing 7	1383246_at
Ccdc127	coiled-coil domain containing 127	1385101_a_at
Ccdc77	coiled-coil domain containing 77	1390284_at
Commd7	COMM domain containing 7	1384021_at
Cpne8	copine VIII	1391830_at
Csf1	colony stimulating factor 1 (macrophage)	1379631_at
Cuedc2	CUE domain containing 2	1376368_at
Dnajc4	DnaJ (Hsp40) homolog, subfamily C, member 4	1372428_at
Fcn1	ficolin (collagen/fibrinogen domain containing) 1	1387794_at
Fetub	fetuin B	1387082_at
Fgl2	fibrinogen-like 2	1383516_at
Fgl2	fibrinogen-like 2	1386637_at
Gucy1b3	guanylate cyclase 1, soluble, beta 3	1374389_at
Gzmb	granzyme B	1379794_at
Jag1	jagged 1	1368725_at
Klre1	killer cell lectin-like receptor, family E, member 1	1380313_at
Lcn5	lipocalin 5	1369317_at
LOC688018	Similar to SH3-domain binding protein 3	1395532_at
Mrpl35	mitochondrial ribosomal protein L35	1371955_at
P2ry6	pyrimidinergic receptor P2Y, G-protein coupled, 6	1368754_at
Pcdh21	protocadherin 21	1367888_at
Pion	pigeon homolog (Drosophila)	1382181_at
Ptpra	protein tyrosine phosphatase, receptor type, A	1368516_at
RGD1304595	similar to RIKEN cDNA 6330416G13 gene	1391817_at
RGD1309453	similar to hypothetical protein FLJ32884	1394651_at
RGD1563818 /// Slpi	similar to secretory leukocyte protease inhibitor /// secretory leukocyte peptid	1367998_at
RGD1564247 /// Senp5	similar to SUMO/sentrin specific protease 5 /// SUMO/sentrin specific protease 5	1391262_at
Rtp4	receptor (chemosensory) transporter protein 4	1379285_at
Sars	seryl-tRNA synthetase	1375441_at
Scin	Scinderin	1391279_at
Serpinb1a	serine (or cysteine) proteinase inhibitor, clade B, member 1a	1377034_at
Slk	STE20-like kinase (yeast)	1394205_at
St3gal4	ST3 beta-galactoside alpha-2,3-sialyltransferase 4	1373224_at
Tbl1xr1	transducin (beta)-like 1X-linked receptor 1	1394107_at
Timp3	TIMP metallopeptidase inhibitor 3	1375138_at
Tmem9b	TMEM9 domain family, member B	1374675_at
Tnfrsf21	tumor necrosis factor receptor superfamily, member 21	1393584_at
Ugt1a1 /// Ugt1a2 /// Ugt1a3 /// Ugt1a5 /// Ugt1a6 /// Ugt1a7c /// Ugt1a8 /// Ugt1a9	UDP glucuronosyltransferase 1 family, polypeptide A1 /// UDP glucuronosyltransfe	1370613_s_at
Urb1	URB1 ribosome biogenesis 1 homolog (S. cerevisiae)	1377889_at
---	---	1371910_at
---	---	1374259_at
---	---	1375699_at
---	---	1377092_at
---	---	1378231_at
---	---	1378880_at
---	---	1379662_a_at
---	---	1380439_at
---	---	1380452_at
---	---	1382372_at
---	---	1384621_at
---	---	1389110_at
---	---	1389491_at
---	---	1390173_at
---	---	1392166_at
---	---	1394179_s_at
---	---	1396884_at
---	---	1397355_at
---	---	1397443_at
---	---	1398563_at
---	---	1398727_at
